# Supplementary material for: Real-time monitoring of the reversible capture and release of CO2 on anthraquinone and riboflavin-modified graphitic electrodes using ATR-SEIRAS
Source: Chem Sci. 2025 Nov 4;16(48):23189–202. doi: 10.1039/d5sc05427c (PMC12584010; doi:10.1039/d5sc05427c)
Supplement: SC-016-D5SC05427C-s001 [file SC-016-D5SC05427C-s001.zip › Data Folders/Main Figures/Figure3/3b/048.ASC]

PE IR       SUBTECH     SPECTRUM    ASCII       PEDS        4.00        
   -1
048.ASC
25/02/11
15:07:41.00
25/02/11
15:07:41.00
Administrator

700.000000
#HDR
-1
-1
#GR
Wavenumber
A
1.0
0.0
4000.000000
-1.000000
3301
8
0.004646
-0.004948
#DATA
4000.000000	-0.002619
3999.000000	-0.002647
3998.000000	-0.002706
3997.000000	-0.002767
3996.000000	-0.002796
3995.000000	-0.002778
3994.000000	-0.002729
3993.000000	-0.002679
3992.000000	-0.002651
3991.000000	-0.002648
3990.000000	-0.002659
3989.000000	-0.002674
3988.000000	-0.002690
3987.000000	-0.002706
3986.000000	-0.002717
3985.000000	-0.002717
3984.000000	-0.002705
3983.000000	-0.002689
3982.000000	-0.002680
3981.000000	-0.002681
3980.000000	-0.002685
3979.000000	-0.002683
3978.000000	-0.002673
3977.000000	-0.002661
3976.000000	-0.002652
3975.000000	-0.002649
3974.000000	-0.002650
3973.000000	-0.002654
3972.000000	-0.002662
3971.000000	-0.002679
3970.000000	-0.002703
3969.000000	-0.002723
3968.000000	-0.002725
3967.000000	-0.002709
3966.000000	-0.002690
3965.000000	-0.002685
3964.000000	-0.002696
3963.000000	-0.002708
3962.000000	-0.002713
3961.000000	-0.002710
3960.000000	-0.002707
3959.000000	-0.002706
3958.000000	-0.002701
3957.000000	-0.002689
3956.000000	-0.002667
3955.000000	-0.002635
3954.000000	-0.002594
3953.000000	-0.002561
3952.000000	-0.002558
3951.000000	-0.002594
3950.000000	-0.002646
3949.000000	-0.002675
3948.000000	-0.002663
3947.000000	-0.002633
3946.000000	-0.002620
3945.000000	-0.002636
3944.000000	-0.002660
3943.000000	-0.002665
3942.000000	-0.002652
3941.000000	-0.002646
3940.000000	-0.002667
3939.000000	-0.002706
3938.000000	-0.002736
3937.000000	-0.002735
3936.000000	-0.002708
3935.000000	-0.002677
3934.000000	-0.002663
3933.000000	-0.002674
3932.000000	-0.002699
3931.000000	-0.002721
3930.000000	-0.002729
3929.000000	-0.002724
3928.000000	-0.002713
3927.000000	-0.002705
3926.000000	-0.002709
3925.000000	-0.002723
3924.000000	-0.002740
3923.000000	-0.002744
3922.000000	-0.002728
3921.000000	-0.002704
3920.000000	-0.002692
3919.000000	-0.002708
3918.000000	-0.002748
3917.000000	-0.002788
3916.000000	-0.002806
3915.000000	-0.002791
3914.000000	-0.002752
3913.000000	-0.002704
3912.000000	-0.002667
3911.000000	-0.002651
3910.000000	-0.002651
3909.000000	-0.002656
3908.000000	-0.002659
3907.000000	-0.002656
3906.000000	-0.002647
3905.000000	-0.002640
3904.000000	-0.002644
3903.000000	-0.002661
3902.000000	-0.002686
3901.000000	-0.002705
3900.000000	-0.002711
3899.000000	-0.002705
3898.000000	-0.002695
3897.000000	-0.002686
3896.000000	-0.002682
3895.000000	-0.002685
3894.000000	-0.002696
3893.000000	-0.002709
3892.000000	-0.002718
3891.000000	-0.002712
3890.000000	-0.002692
3889.000000	-0.002669
3888.000000	-0.002654
3887.000000	-0.002650
3886.000000	-0.002654
3885.000000	-0.002660
3884.000000	-0.002670
3883.000000	-0.002687
3882.000000	-0.002711
3881.000000	-0.002731
3880.000000	-0.002735
3879.000000	-0.002721
3878.000000	-0.002705
3877.000000	-0.002701
3876.000000	-0.002709
3875.000000	-0.002720
3874.000000	-0.002733
3873.000000	-0.002748
3872.000000	-0.002754
3871.000000	-0.002739
3870.000000	-0.002712
3869.000000	-0.002692
3868.000000	-0.002691
3867.000000	-0.002701
3866.000000	-0.002701
3865.000000	-0.002683
3864.000000	-0.002651
3863.000000	-0.002616
3862.000000	-0.002583
3861.000000	-0.002548
3860.000000	-0.002508
3859.000000	-0.002462
3858.000000	-0.002426
3857.000000	-0.002417
3856.000000	-0.002422
3855.000000	-0.002415
3854.000000	-0.002417
3853.000000	-0.002456
3852.000000	-0.002526
3851.000000	-0.002599
3850.000000	-0.002655
3849.000000	-0.002697
3848.000000	-0.002725
3847.000000	-0.002740
3846.000000	-0.002739
3845.000000	-0.002723
3844.000000	-0.002694
3843.000000	-0.002657
3842.000000	-0.002624
3841.000000	-0.002606
3840.000000	-0.002607
3839.000000	-0.002617
3838.000000	-0.002621
3837.000000	-0.002613
3836.000000	-0.002599
3835.000000	-0.002592
3834.000000	-0.002596
3833.000000	-0.002613
3832.000000	-0.002639
3831.000000	-0.002674
3830.000000	-0.002708
3829.000000	-0.002725
3828.000000	-0.002713
3827.000000	-0.002678
3826.000000	-0.002646
3825.000000	-0.002646
3824.000000	-0.002675
3823.000000	-0.002698
3822.000000	-0.002688
3821.000000	-0.002653
3820.000000	-0.002615
3819.000000	-0.002591
3818.000000	-0.002573
3817.000000	-0.002554
3816.000000	-0.002541
3815.000000	-0.002542
3814.000000	-0.002555
3813.000000	-0.002572
3812.000000	-0.002594
3811.000000	-0.002623
3810.000000	-0.002652
3809.000000	-0.002660
3808.000000	-0.002636
3807.000000	-0.002599
3806.000000	-0.002573
3805.000000	-0.002572
3804.000000	-0.002580
3803.000000	-0.002577
3802.000000	-0.002571
3801.000000	-0.002582
3800.000000	-0.002614
3799.000000	-0.002650
3798.000000	-0.002671
3797.000000	-0.002676
3796.000000	-0.002676
3795.000000	-0.002686
3794.000000	-0.002700
3793.000000	-0.002701
3792.000000	-0.002678
3791.000000	-0.002645
3790.000000	-0.002631
3789.000000	-0.002650
3788.000000	-0.002690
3787.000000	-0.002721
3786.000000	-0.002731
3785.000000	-0.002734
3784.000000	-0.002748
3783.000000	-0.002772
3782.000000	-0.002782
3781.000000	-0.002759
3780.000000	-0.002710
3779.000000	-0.002664
3778.000000	-0.002643
3777.000000	-0.002645
3776.000000	-0.002654
3775.000000	-0.002655
3774.000000	-0.002650
3773.000000	-0.002645
3772.000000	-0.002646
3771.000000	-0.002655
3770.000000	-0.002667
3769.000000	-0.002672
3768.000000	-0.002668
3767.000000	-0.002663
3766.000000	-0.002674
3765.000000	-0.002705
3764.000000	-0.002741
3763.000000	-0.002761
3762.000000	-0.002760
3761.000000	-0.002746
3760.000000	-0.002731
3759.000000	-0.002718
3758.000000	-0.002702
3757.000000	-0.002678
3756.000000	-0.002649
3755.000000	-0.002617
3754.000000	-0.002579
3753.000000	-0.002535
3752.000000	-0.002497
3751.000000	-0.002473
3750.000000	-0.002460
3749.000000	-0.002449
3748.000000	-0.002448
3747.000000	-0.002456
3746.000000	-0.002454
3745.000000	-0.002440
3744.000000	-0.002444
3743.000000	-0.002485
3742.000000	-0.002545
3741.000000	-0.002592
3740.000000	-0.002611
3739.000000	-0.002613
3738.000000	-0.002616
3737.000000	-0.002643
3736.000000	-0.002705
3735.000000	-0.002796
3734.000000	-0.002889
3733.000000	-0.002946
3732.000000	-0.002946
3731.000000	-0.002904
3730.000000	-0.002852
3729.000000	-0.002814
3728.000000	-0.002794
3727.000000	-0.002789
3726.000000	-0.002795
3725.000000	-0.002808
3724.000000	-0.002814
3723.000000	-0.002803
3722.000000	-0.002773
3721.000000	-0.002735
3720.000000	-0.002705
3719.000000	-0.002681
3718.000000	-0.002660
3717.000000	-0.002640
3716.000000	-0.002633
3715.000000	-0.002649
3714.000000	-0.002677
3713.000000	-0.002690
3712.000000	-0.002680
3711.000000	-0.002666
3710.000000	-0.002669
3709.000000	-0.002693
3708.000000	-0.002727
3707.000000	-0.002753
3706.000000	-0.002762
3705.000000	-0.002756
3704.000000	-0.002745
3703.000000	-0.002736
3702.000000	-0.002727
3701.000000	-0.002713
3700.000000	-0.002694
3699.000000	-0.002680
3698.000000	-0.002684
3697.000000	-0.002704
3696.000000	-0.002722
3695.000000	-0.002712
3694.000000	-0.002670
3693.000000	-0.002620
3692.000000	-0.002598
3691.000000	-0.002620
3690.000000	-0.002671
3689.000000	-0.002723
3688.000000	-0.002750
3687.000000	-0.002746
3686.000000	-0.002727
3685.000000	-0.002713
3684.000000	-0.002717
3683.000000	-0.002735
3682.000000	-0.002748
3681.000000	-0.002738
3680.000000	-0.002710
3679.000000	-0.002687
3678.000000	-0.002672
3677.000000	-0.002645
3676.000000	-0.002603
3675.000000	-0.002565
3674.000000	-0.002555
3673.000000	-0.002581
3672.000000	-0.002618
3671.000000	-0.002635
3670.000000	-0.002622
3669.000000	-0.002598
3668.000000	-0.002587
3667.000000	-0.002596
3666.000000	-0.002621
3665.000000	-0.002651
3664.000000	-0.002679
3663.000000	-0.002698
3662.000000	-0.002704
3661.000000	-0.002703
3660.000000	-0.002706
3659.000000	-0.002720
3658.000000	-0.002733
3657.000000	-0.002729
3656.000000	-0.002700
3655.000000	-0.002655
3654.000000	-0.002615
3653.000000	-0.002601
3652.000000	-0.002612
3651.000000	-0.002638
3650.000000	-0.002664
3649.000000	-0.002679
3648.000000	-0.002683
3647.000000	-0.002683
3646.000000	-0.002690
3645.000000	-0.002706
3644.000000	-0.002720
3643.000000	-0.002719
3642.000000	-0.002704
3641.000000	-0.002683
3640.000000	-0.002668
3639.000000	-0.002663
3638.000000	-0.002665
3637.000000	-0.002671
3636.000000	-0.002675
3635.000000	-0.002676
3634.000000	-0.002682
3633.000000	-0.002697
3632.000000	-0.002714
3631.000000	-0.002707
3630.000000	-0.002671
3629.000000	-0.002639
3628.000000	-0.002639
3627.000000	-0.002665
3626.000000	-0.002697
3625.000000	-0.002731
3624.000000	-0.002770
3623.000000	-0.002817
3622.000000	-0.002870
3621.000000	-0.002907
3620.000000	-0.002901
3619.000000	-0.002841
3618.000000	-0.002748
3617.000000	-0.002667
3616.000000	-0.002628
3615.000000	-0.002630
3614.000000	-0.002646
3613.000000	-0.002660
3612.000000	-0.002673
3611.000000	-0.002695
3610.000000	-0.002722
3609.000000	-0.002745
3608.000000	-0.002759
3607.000000	-0.002765
3606.000000	-0.002768
3605.000000	-0.002767
3604.000000	-0.002763
3603.000000	-0.002751
3602.000000	-0.002735
3601.000000	-0.002722
3600.000000	-0.002716
3599.000000	-0.002710
3598.000000	-0.002695
3597.000000	-0.002663
3596.000000	-0.002615
3595.000000	-0.002559
3594.000000	-0.002512
3593.000000	-0.002486
3592.000000	-0.002489
3591.000000	-0.002514
3590.000000	-0.002543
3589.000000	-0.002564
3588.000000	-0.002571
3587.000000	-0.002568
3586.000000	-0.002559
3585.000000	-0.002551
3584.000000	-0.002555
3583.000000	-0.002575
3582.000000	-0.002603
3581.000000	-0.002626
3580.000000	-0.002632
3579.000000	-0.002623
3578.000000	-0.002612
3577.000000	-0.002609
3576.000000	-0.002613
3575.000000	-0.002610
3574.000000	-0.002594
3573.000000	-0.002569
3572.000000	-0.002546
3571.000000	-0.002535
3570.000000	-0.002537
3569.000000	-0.002545
3568.000000	-0.002551
3567.000000	-0.002553
3566.000000	-0.002552
3565.000000	-0.002551
3564.000000	-0.002553
3563.000000	-0.002555
3562.000000	-0.002551
3561.000000	-0.002542
3560.000000	-0.002529
3559.000000	-0.002516
3558.000000	-0.002504
3557.000000	-0.002492
3556.000000	-0.002481
3555.000000	-0.002474
3554.000000	-0.002475
3553.000000	-0.002482
3552.000000	-0.002490
3551.000000	-0.002497
3550.000000	-0.002504
3549.000000	-0.002515
3548.000000	-0.002526
3547.000000	-0.002529
3546.000000	-0.002523
3545.000000	-0.002514
3544.000000	-0.002503
3543.000000	-0.002481
3542.000000	-0.002446
3541.000000	-0.002415
3540.000000	-0.002402
3539.000000	-0.002411
3538.000000	-0.002432
3537.000000	-0.002462
3536.000000	-0.002501
3535.000000	-0.002535
3534.000000	-0.002543
3533.000000	-0.002516
3532.000000	-0.002471
3531.000000	-0.002435
3530.000000	-0.002421
3529.000000	-0.002423
3528.000000	-0.002431
3527.000000	-0.002439
3526.000000	-0.002449
3525.000000	-0.002459
3524.000000	-0.002469
3523.000000	-0.002474
3522.000000	-0.002474
3521.000000	-0.002472
3520.000000	-0.002470
3519.000000	-0.002466
3518.000000	-0.002458
3517.000000	-0.002447
3516.000000	-0.002444
3515.000000	-0.002451
3514.000000	-0.002457
3513.000000	-0.002449
3512.000000	-0.002421
3511.000000	-0.002381
3510.000000	-0.002342
3509.000000	-0.002317
3508.000000	-0.002313
3507.000000	-0.002329
3506.000000	-0.002355
3505.000000	-0.002378
3504.000000	-0.002389
3503.000000	-0.002383
3502.000000	-0.002367
3501.000000	-0.002345
3500.000000	-0.002322
3499.000000	-0.002300
3498.000000	-0.002282
3497.000000	-0.002274
3496.000000	-0.002278
3495.000000	-0.002290
3494.000000	-0.002297
3493.000000	-0.002291
3492.000000	-0.002284
3491.000000	-0.002290
3490.000000	-0.002310
3489.000000	-0.002331
3488.000000	-0.002328
3487.000000	-0.002298
3486.000000	-0.002256
3485.000000	-0.002231
3484.000000	-0.002235
3483.000000	-0.002250
3482.000000	-0.002248
3481.000000	-0.002222
3480.000000	-0.002192
3479.000000	-0.002180
3478.000000	-0.002184
3477.000000	-0.002191
3476.000000	-0.002197
3475.000000	-0.002206
3474.000000	-0.002221
3473.000000	-0.002235
3472.000000	-0.002240
3471.000000	-0.002243
3470.000000	-0.002250
3469.000000	-0.002261
3468.000000	-0.002267
3467.000000	-0.002264
3466.000000	-0.002258
3465.000000	-0.002261
3464.000000	-0.002276
3463.000000	-0.002288
3462.000000	-0.002278
3461.000000	-0.002241
3460.000000	-0.002197
3459.000000	-0.002173
3458.000000	-0.002172
3457.000000	-0.002175
3456.000000	-0.002164
3455.000000	-0.002146
3454.000000	-0.002143
3453.000000	-0.002162
3452.000000	-0.002187
3451.000000	-0.002195
3450.000000	-0.002178
3449.000000	-0.002144
3448.000000	-0.002113
3447.000000	-0.002095
3446.000000	-0.002091
3445.000000	-0.002095
3444.000000	-0.002102
3443.000000	-0.002108
3442.000000	-0.002111
3441.000000	-0.002106
3440.000000	-0.002095
3439.000000	-0.002082
3438.000000	-0.002074
3437.000000	-0.002075
3436.000000	-0.002086
3435.000000	-0.002102
3434.000000	-0.002111
3433.000000	-0.002103
3432.000000	-0.002080
3431.000000	-0.002054
3430.000000	-0.002040
3429.000000	-0.002038
3428.000000	-0.002035
3427.000000	-0.002022
3426.000000	-0.002004
3425.000000	-0.001993
3424.000000	-0.001999
3423.000000	-0.002021
3422.000000	-0.002043
3421.000000	-0.002049
3420.000000	-0.002034
3419.000000	-0.002005
3418.000000	-0.001976
3417.000000	-0.001958
3416.000000	-0.001958
3415.000000	-0.001978
3414.000000	-0.002015
3413.000000	-0.002056
3412.000000	-0.002082
3411.000000	-0.002079
3410.000000	-0.002051
3409.000000	-0.002016
3408.000000	-0.001994
3407.000000	-0.001986
3406.000000	-0.001983
3405.000000	-0.001973
3404.000000	-0.001959
3403.000000	-0.001954
3402.000000	-0.001968
3401.000000	-0.001997
3400.000000	-0.002025
3399.000000	-0.002038
3398.000000	-0.002028
3397.000000	-0.002004
3396.000000	-0.001984
3395.000000	-0.001979
3394.000000	-0.001993
3393.000000	-0.002015
3392.000000	-0.002033
3391.000000	-0.002032
3390.000000	-0.002008
3389.000000	-0.001965
3388.000000	-0.001920
3387.000000	-0.001888
3386.000000	-0.001882
3385.000000	-0.001897
3384.000000	-0.001920
3383.000000	-0.001935
3382.000000	-0.001933
3381.000000	-0.001921
3380.000000	-0.001914
3379.000000	-0.001922
3378.000000	-0.001939
3377.000000	-0.001954
3376.000000	-0.001962
3375.000000	-0.001968
3374.000000	-0.001984
3373.000000	-0.002012
3372.000000	-0.002048
3371.000000	-0.002076
3370.000000	-0.002084
3369.000000	-0.002066
3368.000000	-0.002032
3367.000000	-0.001997
3366.000000	-0.001977
3365.000000	-0.001972
3364.000000	-0.001973
3363.000000	-0.001971
3362.000000	-0.001960
3361.000000	-0.001942
3360.000000	-0.001923
3359.000000	-0.001914
3358.000000	-0.001920
3357.000000	-0.001939
3356.000000	-0.001961
3355.000000	-0.001974
3354.000000	-0.001973
3353.000000	-0.001958
3352.000000	-0.001937
3351.000000	-0.001923
3350.000000	-0.001928
3349.000000	-0.001950
3348.000000	-0.001980
3347.000000	-0.002004
3346.000000	-0.002015
3345.000000	-0.002022
3344.000000	-0.002034
3343.000000	-0.002056
3342.000000	-0.002087
3341.000000	-0.002122
3340.000000	-0.002152
3339.000000	-0.002164
3338.000000	-0.002154
3337.000000	-0.002129
3336.000000	-0.002110
3335.000000	-0.002108
3334.000000	-0.002120
3333.000000	-0.002132
3332.000000	-0.002131
3331.000000	-0.002116
3330.000000	-0.002093
3329.000000	-0.002073
3328.000000	-0.002066
3327.000000	-0.002071
3326.000000	-0.002082
3325.000000	-0.002087
3324.000000	-0.002084
3323.000000	-0.002078
3322.000000	-0.002079
3321.000000	-0.002087
3320.000000	-0.002093
3319.000000	-0.002090
3318.000000	-0.002076
3317.000000	-0.002058
3316.000000	-0.002048
3315.000000	-0.002057
3314.000000	-0.002089
3313.000000	-0.002132
3312.000000	-0.002167
3311.000000	-0.002178
3310.000000	-0.002164
3309.000000	-0.002138
3308.000000	-0.002114
3307.000000	-0.002097
3306.000000	-0.002087
3305.000000	-0.002083
3304.000000	-0.002091
3303.000000	-0.002112
3302.000000	-0.002140
3301.000000	-0.002162
3300.000000	-0.002168
3299.000000	-0.002159
3298.000000	-0.002148
3297.000000	-0.002150
3296.000000	-0.002168
3295.000000	-0.002193
3294.000000	-0.002215
3293.000000	-0.002228
3292.000000	-0.002228
3291.000000	-0.002213
3290.000000	-0.002183
3289.000000	-0.002148
3288.000000	-0.002121
3287.000000	-0.002113
3286.000000	-0.002121
3285.000000	-0.002141
3284.000000	-0.002164
3283.000000	-0.002181
3282.000000	-0.002185
3281.000000	-0.002178
3280.000000	-0.002164
3279.000000	-0.002155
3278.000000	-0.002164
3277.000000	-0.002195
3276.000000	-0.002238
3275.000000	-0.002263
3274.000000	-0.002246
3273.000000	-0.002199
3272.000000	-0.002154
3271.000000	-0.002133
3270.000000	-0.002132
3269.000000	-0.002137
3268.000000	-0.002149
3267.000000	-0.002177
3266.000000	-0.002209
3265.000000	-0.002221
3264.000000	-0.002202
3263.000000	-0.002167
3262.000000	-0.002150
3261.000000	-0.002168
3260.000000	-0.002215
3259.000000	-0.002266
3258.000000	-0.002294
3257.000000	-0.002292
3256.000000	-0.002270
3255.000000	-0.002248
3254.000000	-0.002233
3253.000000	-0.002222
3252.000000	-0.002212
3251.000000	-0.002203
3250.000000	-0.002197
3249.000000	-0.002191
3248.000000	-0.002184
3247.000000	-0.002179
3246.000000	-0.002185
3245.000000	-0.002205
3244.000000	-0.002229
3243.000000	-0.002246
3242.000000	-0.002250
3241.000000	-0.002243
3240.000000	-0.002236
3239.000000	-0.002240
3238.000000	-0.002256
3237.000000	-0.002276
3236.000000	-0.002290
3235.000000	-0.002292
3234.000000	-0.002285
3233.000000	-0.002273
3232.000000	-0.002263
3231.000000	-0.002264
3230.000000	-0.002282
3229.000000	-0.002312
3228.000000	-0.002345
3227.000000	-0.002375
3226.000000	-0.002399
3225.000000	-0.002415
3224.000000	-0.002415
3223.000000	-0.002394
3222.000000	-0.002359
3221.000000	-0.002324
3220.000000	-0.002303
3219.000000	-0.002304
3218.000000	-0.002321
3217.000000	-0.002346
3216.000000	-0.002376
3215.000000	-0.002410
3214.000000	-0.002446
3213.000000	-0.002474
3212.000000	-0.002473
3211.000000	-0.002437
3210.000000	-0.002379
3209.000000	-0.002327
3208.000000	-0.002300
3207.000000	-0.002294
3206.000000	-0.002301
3205.000000	-0.002320
3204.000000	-0.002355
3203.000000	-0.002401
3202.000000	-0.002439
3201.000000	-0.002454
3200.000000	-0.002444
3199.000000	-0.002422
3198.000000	-0.002405
3197.000000	-0.002404
3196.000000	-0.002429
3195.000000	-0.002480
3194.000000	-0.002538
3193.000000	-0.002580
3192.000000	-0.002591
3191.000000	-0.002577
3190.000000	-0.002554
3189.000000	-0.002536
3188.000000	-0.002520
3187.000000	-0.002497
3186.000000	-0.002462
3185.000000	-0.002422
3184.000000	-0.002390
3183.000000	-0.002380
3182.000000	-0.002394
3181.000000	-0.002427
3180.000000	-0.002461
3179.000000	-0.002481
3178.000000	-0.002480
3177.000000	-0.002472
3176.000000	-0.002473
3175.000000	-0.002486
3174.000000	-0.002493
3173.000000	-0.002481
3172.000000	-0.002460
3171.000000	-0.002452
3170.000000	-0.002471
3169.000000	-0.002508
3168.000000	-0.002540
3167.000000	-0.002550
3166.000000	-0.002540
3165.000000	-0.002529
3164.000000	-0.002540
3163.000000	-0.002576
3162.000000	-0.002623
3161.000000	-0.002661
3160.000000	-0.002676
3159.000000	-0.002668
3158.000000	-0.002641
3157.000000	-0.002601
3156.000000	-0.002566
3155.000000	-0.002548
3154.000000	-0.002552
3153.000000	-0.002566
3152.000000	-0.002579
3151.000000	-0.002583
3150.000000	-0.002573
3149.000000	-0.002552
3148.000000	-0.002532
3147.000000	-0.002531
3146.000000	-0.002557
3145.000000	-0.002596
3144.000000	-0.002624
3143.000000	-0.002628
3142.000000	-0.002614
3141.000000	-0.002595
3140.000000	-0.002584
3139.000000	-0.002585
3138.000000	-0.002589
3137.000000	-0.002588
3136.000000	-0.002580
3135.000000	-0.002572
3134.000000	-0.002572
3133.000000	-0.002578
3132.000000	-0.002582
3131.000000	-0.002581
3130.000000	-0.002578
3129.000000	-0.002580
3128.000000	-0.002584
3127.000000	-0.002584
3126.000000	-0.002580
3125.000000	-0.002577
3124.000000	-0.002579
3123.000000	-0.002585
3122.000000	-0.002592
3121.000000	-0.002597
3120.000000	-0.002597
3119.000000	-0.002588
3118.000000	-0.002569
3117.000000	-0.002551
3116.000000	-0.002545
3115.000000	-0.002555
3114.000000	-0.002573
3113.000000	-0.002595
3112.000000	-0.002620
3111.000000	-0.002645
3110.000000	-0.002662
3109.000000	-0.002663
3108.000000	-0.002648
3107.000000	-0.002628
3106.000000	-0.002617
3105.000000	-0.002616
3104.000000	-0.002624
3103.000000	-0.002631
3102.000000	-0.002636
3101.000000	-0.002641
3100.000000	-0.002650
3099.000000	-0.002662
3098.000000	-0.002670
3097.000000	-0.002671
3096.000000	-0.002669
3095.000000	-0.002669
3094.000000	-0.002672
3093.000000	-0.002680
3092.000000	-0.002692
3091.000000	-0.002701
3090.000000	-0.002699
3089.000000	-0.002689
3088.000000	-0.002688
3087.000000	-0.002708
3086.000000	-0.002741
3085.000000	-0.002763
3084.000000	-0.002757
3083.000000	-0.002727
3082.000000	-0.002692
3081.000000	-0.002673
3080.000000	-0.002677
3079.000000	-0.002692
3078.000000	-0.002698
3077.000000	-0.002687
3076.000000	-0.002670
3075.000000	-0.002662
3074.000000	-0.002669
3073.000000	-0.002680
3072.000000	-0.002687
3071.000000	-0.002696
3070.000000	-0.002710
3069.000000	-0.002731
3068.000000	-0.002753
3067.000000	-0.002770
3066.000000	-0.002773
3065.000000	-0.002758
3064.000000	-0.002735
3063.000000	-0.002725
3062.000000	-0.002745
3061.000000	-0.002787
3060.000000	-0.002828
3059.000000	-0.002850
3058.000000	-0.002850
3057.000000	-0.002835
3056.000000	-0.002811
3055.000000	-0.002787
3054.000000	-0.002770
3053.000000	-0.002773
3052.000000	-0.002797
3051.000000	-0.002828
3050.000000	-0.002842
3049.000000	-0.002826
3048.000000	-0.002793
3047.000000	-0.002763
3046.000000	-0.002750
3045.000000	-0.002759
3044.000000	-0.002791
3043.000000	-0.002843
3042.000000	-0.002888
3041.000000	-0.002895
3040.000000	-0.002857
3039.000000	-0.002807
3038.000000	-0.002776
3037.000000	-0.002772
3036.000000	-0.002777
3035.000000	-0.002785
3034.000000	-0.002803
3033.000000	-0.002832
3032.000000	-0.002858
3031.000000	-0.002866
3030.000000	-0.002853
3029.000000	-0.002824
3028.000000	-0.002789
3027.000000	-0.002763
3026.000000	-0.002764
3025.000000	-0.002802
3024.000000	-0.002866
3023.000000	-0.002924
3022.000000	-0.002949
3021.000000	-0.002933
3020.000000	-0.002894
3019.000000	-0.002860
3018.000000	-0.002854
3017.000000	-0.002881
3016.000000	-0.002938
3015.000000	-0.003012
3014.000000	-0.003080
3013.000000	-0.003116
3012.000000	-0.003103
3011.000000	-0.003054
3010.000000	-0.002998
3009.000000	-0.002963
3008.000000	-0.002956
3007.000000	-0.002971
3006.000000	-0.002998
3005.000000	-0.003022
3004.000000	-0.003031
3003.000000	-0.003024
3002.000000	-0.003015
3001.000000	-0.003020
3000.000000	-0.003044
2999.000000	-0.003080
2998.000000	-0.003126
2997.000000	-0.003179
2996.000000	-0.003230
2995.000000	-0.003259
2994.000000	-0.003253
2993.000000	-0.003226
2992.000000	-0.003204
2991.000000	-0.003207
2990.000000	-0.003235
2989.000000	-0.003280
2988.000000	-0.003342
2987.000000	-0.003419
2986.000000	-0.003495
2985.000000	-0.003555
2984.000000	-0.003599
2983.000000	-0.003643
2982.000000	-0.003705
2981.000000	-0.003786
2980.000000	-0.003882
2979.000000	-0.003991
2978.000000	-0.004110
2977.000000	-0.004233
2976.000000	-0.004346
2975.000000	-0.004447
2974.000000	-0.004542
2973.000000	-0.004635
2972.000000	-0.004725
2971.000000	-0.004811
2970.000000	-0.004884
2969.000000	-0.004934
2968.000000	-0.004948
2967.000000	-0.004922
2966.000000	-0.004870
2965.000000	-0.004807
2964.000000	-0.004739
2963.000000	-0.004658
2962.000000	-0.004561
2961.000000	-0.004462
2960.000000	-0.004374
2959.000000	-0.004302
2958.000000	-0.004234
2957.000000	-0.004163
2956.000000	-0.004089
2955.000000	-0.004014
2954.000000	-0.003939
2953.000000	-0.003867
2952.000000	-0.003815
2951.000000	-0.003798
2950.000000	-0.003819
2949.000000	-0.003866
2948.000000	-0.003930
2947.000000	-0.004009
2946.000000	-0.004100
2945.000000	-0.004198
2944.000000	-0.004296
2943.000000	-0.004387
2942.000000	-0.004462
2941.000000	-0.004511
2940.000000	-0.004528
2939.000000	-0.004516
2938.000000	-0.004490
2937.000000	-0.004461
2936.000000	-0.004436
2935.000000	-0.004416
2934.000000	-0.004398
2933.000000	-0.004379
2932.000000	-0.004353
2931.000000	-0.004312
2930.000000	-0.004256
2929.000000	-0.004190
2928.000000	-0.004129
2927.000000	-0.004085
2926.000000	-0.004058
2925.000000	-0.004035
2924.000000	-0.004007
2923.000000	-0.003972
2922.000000	-0.003933
2921.000000	-0.003893
2920.000000	-0.003853
2919.000000	-0.003815
2918.000000	-0.003782
2917.000000	-0.003759
2916.000000	-0.003753
2915.000000	-0.003766
2914.000000	-0.003788
2913.000000	-0.003803
2912.000000	-0.003801
2911.000000	-0.003788
2910.000000	-0.003775
2909.000000	-0.003770
2908.000000	-0.003778
2907.000000	-0.003801
2906.000000	-0.003830
2905.000000	-0.003845
2904.000000	-0.003836
2903.000000	-0.003811
2902.000000	-0.003791
2901.000000	-0.003783
2900.000000	-0.003786
2899.000000	-0.003800
2898.000000	-0.003824
2897.000000	-0.003848
2896.000000	-0.003851
2895.000000	-0.003826
2894.000000	-0.003791
2893.000000	-0.003768
2892.000000	-0.003769
2891.000000	-0.003788
2890.000000	-0.003816
2889.000000	-0.003850
2888.000000	-0.003891
2887.000000	-0.003942
2886.000000	-0.004005
2885.000000	-0.004072
2884.000000	-0.004134
2883.000000	-0.004186
2882.000000	-0.004236
2881.000000	-0.004285
2880.000000	-0.004326
2879.000000	-0.004345
2878.000000	-0.004337
2877.000000	-0.004308
2876.000000	-0.004268
2875.000000	-0.004222
2874.000000	-0.004175
2873.000000	-0.004135
2872.000000	-0.004104
2871.000000	-0.004075
2870.000000	-0.004036
2869.000000	-0.003985
2868.000000	-0.003929
2867.000000	-0.003879
2866.000000	-0.003837
2865.000000	-0.003800
2864.000000	-0.003763
2863.000000	-0.003728
2862.000000	-0.003703
2861.000000	-0.003689
2860.000000	-0.003678
2859.000000	-0.003659
2858.000000	-0.003632
2857.000000	-0.003605
2856.000000	-0.003581
2855.000000	-0.003552
2854.000000	-0.003509
2853.000000	-0.003456
2852.000000	-0.003403
2851.000000	-0.003356
2850.000000	-0.003314
2849.000000	-0.003277
2848.000000	-0.003255
2847.000000	-0.003252
2846.000000	-0.003253
2845.000000	-0.003240
2844.000000	-0.003212
2843.000000	-0.003189
2842.000000	-0.003185
2841.000000	-0.003192
2840.000000	-0.003191
2839.000000	-0.003173
2838.000000	-0.003142
2837.000000	-0.003106
2836.000000	-0.003069
2835.000000	-0.003036
2834.000000	-0.003013
2833.000000	-0.003003
2832.000000	-0.003001
2831.000000	-0.003001
2830.000000	-0.003000
2829.000000	-0.002995
2828.000000	-0.002981
2827.000000	-0.002964
2826.000000	-0.002957
2825.000000	-0.002966
2824.000000	-0.002980
2823.000000	-0.002986
2822.000000	-0.002983
2821.000000	-0.002982
2820.000000	-0.002985
2819.000000	-0.002980
2818.000000	-0.002958
2817.000000	-0.002925
2816.000000	-0.002901
2815.000000	-0.002896
2814.000000	-0.002902
2813.000000	-0.002910
2812.000000	-0.002917
2811.000000	-0.002926
2810.000000	-0.002933
2809.000000	-0.002927
2808.000000	-0.002910
2807.000000	-0.002894
2806.000000	-0.002894
2805.000000	-0.002905
2804.000000	-0.002911
2803.000000	-0.002901
2802.000000	-0.002873
2801.000000	-0.002832
2800.000000	-0.002789
2799.000000	-0.002763
2798.000000	-0.002767
2797.000000	-0.002799
2796.000000	-0.002835
2795.000000	-0.002856
2794.000000	-0.002859
2793.000000	-0.002851
2792.000000	-0.002834
2791.000000	-0.002809
2790.000000	-0.002785
2789.000000	-0.002771
2788.000000	-0.002770
2787.000000	-0.002775
2786.000000	-0.002778
2785.000000	-0.002776
2784.000000	-0.002768
2783.000000	-0.002756
2782.000000	-0.002747
2781.000000	-0.002755
2780.000000	-0.002779
2779.000000	-0.002807
2778.000000	-0.002824
2777.000000	-0.002825
2776.000000	-0.002816
2775.000000	-0.002805
2774.000000	-0.002796
2773.000000	-0.002789
2772.000000	-0.002781
2771.000000	-0.002776
2770.000000	-0.002776
2769.000000	-0.002786
2768.000000	-0.002803
2767.000000	-0.002820
2766.000000	-0.002825
2765.000000	-0.002810
2764.000000	-0.002777
2763.000000	-0.002738
2762.000000	-0.002717
2761.000000	-0.002727
2760.000000	-0.002763
2759.000000	-0.002798
2758.000000	-0.002813
2757.000000	-0.002804
2756.000000	-0.002785
2755.000000	-0.002771
2754.000000	-0.002767
2753.000000	-0.002768
2752.000000	-0.002765
2751.000000	-0.002754
2750.000000	-0.002739
2749.000000	-0.002730
2748.000000	-0.002736
2747.000000	-0.002753
2746.000000	-0.002765
2745.000000	-0.002761
2744.000000	-0.002745
2743.000000	-0.002733
2742.000000	-0.002738
2741.000000	-0.002757
2740.000000	-0.002775
2739.000000	-0.002784
2738.000000	-0.002785
2737.000000	-0.002786
2736.000000	-0.002786
2735.000000	-0.002781
2734.000000	-0.002774
2733.000000	-0.002767
2732.000000	-0.002759
2731.000000	-0.002745
2730.000000	-0.002727
2729.000000	-0.002713
2728.000000	-0.002707
2727.000000	-0.002706
2726.000000	-0.002710
2725.000000	-0.002715
2724.000000	-0.002718
2723.000000	-0.002710
2722.000000	-0.002695
2721.000000	-0.002684
2720.000000	-0.002687
2719.000000	-0.002699
2718.000000	-0.002709
2717.000000	-0.002711
2716.000000	-0.002705
2715.000000	-0.002698
2714.000000	-0.002699
2713.000000	-0.002714
2712.000000	-0.002733
2711.000000	-0.002740
2710.000000	-0.002725
2709.000000	-0.002700
2708.000000	-0.002677
2707.000000	-0.002657
2706.000000	-0.002636
2705.000000	-0.002617
2704.000000	-0.002612
2703.000000	-0.002620
2702.000000	-0.002628
2701.000000	-0.002627
2700.000000	-0.002625
2699.000000	-0.002630
2698.000000	-0.002635
2697.000000	-0.002632
2696.000000	-0.002620
2695.000000	-0.002608
2694.000000	-0.002604
2693.000000	-0.002608
2692.000000	-0.002613
2691.000000	-0.002617
2690.000000	-0.002620
2689.000000	-0.002624
2688.000000	-0.002634
2687.000000	-0.002651
2686.000000	-0.002666
2685.000000	-0.002669
2684.000000	-0.002658
2683.000000	-0.002640
2682.000000	-0.002625
2681.000000	-0.002618
2680.000000	-0.002618
2679.000000	-0.002619
2678.000000	-0.002615
2677.000000	-0.002605
2676.000000	-0.002593
2675.000000	-0.002586
2674.000000	-0.002590
2673.000000	-0.002602
2672.000000	-0.002612
2671.000000	-0.002610
2670.000000	-0.002601
2669.000000	-0.002598
2668.000000	-0.002608
2667.000000	-0.002619
2666.000000	-0.002613
2665.000000	-0.002586
2664.000000	-0.002557
2663.000000	-0.002541
2662.000000	-0.002539
2661.000000	-0.002539
2660.000000	-0.002536
2659.000000	-0.002538
2658.000000	-0.002551
2657.000000	-0.002574
2656.000000	-0.002597
2655.000000	-0.002609
2654.000000	-0.002606
2653.000000	-0.002592
2652.000000	-0.002576
2651.000000	-0.002563
2650.000000	-0.002552
2649.000000	-0.002539
2648.000000	-0.002529
2647.000000	-0.002536
2646.000000	-0.002563
2645.000000	-0.002599
2644.000000	-0.002624
2643.000000	-0.002629
2642.000000	-0.002624
2641.000000	-0.002625
2640.000000	-0.002637
2639.000000	-0.002649
2638.000000	-0.002648
2637.000000	-0.002628
2636.000000	-0.002593
2635.000000	-0.002555
2634.000000	-0.002526
2633.000000	-0.002516
2632.000000	-0.002527
2631.000000	-0.002553
2630.000000	-0.002582
2629.000000	-0.002602
2628.000000	-0.002608
2627.000000	-0.002604
2626.000000	-0.002600
2625.000000	-0.002602
2624.000000	-0.002612
2623.000000	-0.002626
2622.000000	-0.002644
2621.000000	-0.002661
2620.000000	-0.002667
2619.000000	-0.002655
2618.000000	-0.002632
2617.000000	-0.002615
2616.000000	-0.002613
2615.000000	-0.002617
2614.000000	-0.002614
2613.000000	-0.002606
2612.000000	-0.002600
2611.000000	-0.002594
2610.000000	-0.002584
2609.000000	-0.002568
2608.000000	-0.002552
2607.000000	-0.002539
2606.000000	-0.002530
2605.000000	-0.002522
2604.000000	-0.002518
2603.000000	-0.002519
2602.000000	-0.002526
2601.000000	-0.002540
2600.000000	-0.002560
2599.000000	-0.002577
2598.000000	-0.002579
2597.000000	-0.002563
2596.000000	-0.002541
2595.000000	-0.002519
2594.000000	-0.002503
2593.000000	-0.002491
2592.000000	-0.002486
2591.000000	-0.002487
2590.000000	-0.002490
2589.000000	-0.002491
2588.000000	-0.002492
2587.000000	-0.002494
2586.000000	-0.002498
2585.000000	-0.002506
2584.000000	-0.002519
2583.000000	-0.002530
2582.000000	-0.002532
2581.000000	-0.002525
2580.000000	-0.002517
2579.000000	-0.002511
2578.000000	-0.002503
2577.000000	-0.002492
2576.000000	-0.002490
2575.000000	-0.002501
2574.000000	-0.002516
2573.000000	-0.002520
2572.000000	-0.002512
2571.000000	-0.002506
2570.000000	-0.002516
2569.000000	-0.002538
2568.000000	-0.002559
2567.000000	-0.002566
2566.000000	-0.002557
2565.000000	-0.002539
2564.000000	-0.002518
2563.000000	-0.002500
2562.000000	-0.002487
2561.000000	-0.002481
2560.000000	-0.002485
2559.000000	-0.002493
2558.000000	-0.002496
2557.000000	-0.002496
2556.000000	-0.002502
2555.000000	-0.002516
2554.000000	-0.002530
2553.000000	-0.002528
2552.000000	-0.002506
2551.000000	-0.002478
2550.000000	-0.002460
2549.000000	-0.002459
2548.000000	-0.002470
2547.000000	-0.002487
2546.000000	-0.002504
2545.000000	-0.002519
2544.000000	-0.002532
2543.000000	-0.002535
2542.000000	-0.002521
2541.000000	-0.002491
2540.000000	-0.002457
2539.000000	-0.002433
2538.000000	-0.002426
2537.000000	-0.002435
2536.000000	-0.002452
2535.000000	-0.002468
2534.000000	-0.002471
2533.000000	-0.002463
2532.000000	-0.002457
2531.000000	-0.002465
2530.000000	-0.002488
2529.000000	-0.002512
2528.000000	-0.002526
2527.000000	-0.002525
2526.000000	-0.002511
2525.000000	-0.002489
2524.000000	-0.002466
2523.000000	-0.002448
2522.000000	-0.002440
2521.000000	-0.002440
2520.000000	-0.002441
2519.000000	-0.002440
2518.000000	-0.002439
2517.000000	-0.002443
2516.000000	-0.002450
2515.000000	-0.002457
2514.000000	-0.002461
2513.000000	-0.002464
2512.000000	-0.002468
2511.000000	-0.002470
2510.000000	-0.002467
2509.000000	-0.002463
2508.000000	-0.002471
2507.000000	-0.002493
2506.000000	-0.002522
2505.000000	-0.002541
2504.000000	-0.002538
2503.000000	-0.002514
2502.000000	-0.002480
2501.000000	-0.002457
2500.000000	-0.002455
2499.000000	-0.002470
2498.000000	-0.002482
2497.000000	-0.002477
2496.000000	-0.002455
2495.000000	-0.002435
2494.000000	-0.002435
2493.000000	-0.002455
2492.000000	-0.002482
2491.000000	-0.002498
2490.000000	-0.002503
2489.000000	-0.002503
2488.000000	-0.002505
2487.000000	-0.002502
2486.000000	-0.002492
2485.000000	-0.002479
2484.000000	-0.002471
2483.000000	-0.002468
2482.000000	-0.002463
2481.000000	-0.002457
2480.000000	-0.002457
2479.000000	-0.002461
2478.000000	-0.002458
2477.000000	-0.002442
2476.000000	-0.002418
2475.000000	-0.002399
2474.000000	-0.002391
2473.000000	-0.002398
2472.000000	-0.002418
2471.000000	-0.002441
2470.000000	-0.002454
2469.000000	-0.002453
2468.000000	-0.002447
2467.000000	-0.002445
2466.000000	-0.002451
2465.000000	-0.002462
2464.000000	-0.002473
2463.000000	-0.002479
2462.000000	-0.002470
2461.000000	-0.002446
2460.000000	-0.002416
2459.000000	-0.002390
2458.000000	-0.002374
2457.000000	-0.002367
2456.000000	-0.002366
2455.000000	-0.002366
2454.000000	-0.002363
2453.000000	-0.002363
2452.000000	-0.002373
2451.000000	-0.002396
2450.000000	-0.002421
2449.000000	-0.002439
2448.000000	-0.002446
2447.000000	-0.002444
2446.000000	-0.002435
2445.000000	-0.002422
2444.000000	-0.002410
2443.000000	-0.002396
2442.000000	-0.002381
2441.000000	-0.002369
2440.000000	-0.002367
2439.000000	-0.002377
2438.000000	-0.002391
2437.000000	-0.002408
2436.000000	-0.002427
2435.000000	-0.002443
2434.000000	-0.002450
2433.000000	-0.002448
2432.000000	-0.002447
2431.000000	-0.002446
2430.000000	-0.002439
2429.000000	-0.002425
2428.000000	-0.002415
2427.000000	-0.002410
2426.000000	-0.002402
2425.000000	-0.002383
2424.000000	-0.002363
2423.000000	-0.002350
2422.000000	-0.002343
2421.000000	-0.002339
2420.000000	-0.002345
2419.000000	-0.002365
2418.000000	-0.002384
2417.000000	-0.002387
2416.000000	-0.002375
2415.000000	-0.002359
2414.000000	-0.002350
2413.000000	-0.002349
2412.000000	-0.002352
2411.000000	-0.002355
2410.000000	-0.002354
2409.000000	-0.002354
2408.000000	-0.002362
2407.000000	-0.002374
2406.000000	-0.002373
2405.000000	-0.002352
2404.000000	-0.002328
2403.000000	-0.002321
2402.000000	-0.002328
2401.000000	-0.002339
2400.000000	-0.002346
2399.000000	-0.002347
2398.000000	-0.002339
2397.000000	-0.002325
2396.000000	-0.002313
2395.000000	-0.002304
2394.000000	-0.002288
2393.000000	-0.002263
2392.000000	-0.002240
2391.000000	-0.002220
2390.000000	-0.002186
2389.000000	-0.002129
2388.000000	-0.002067
2387.000000	-0.002016
2386.000000	-0.001964
2385.000000	-0.001890
2384.000000	-0.001792
2383.000000	-0.001692
2382.000000	-0.001598
2381.000000	-0.001502
2380.000000	-0.001397
2379.000000	-0.001286
2378.000000	-0.001180
2377.000000	-0.001100
2376.000000	-0.001060
2375.000000	-0.001050
2374.000000	-0.001047
2373.000000	-0.001050
2372.000000	-0.001076
2371.000000	-0.001106
2370.000000	-0.001078
2369.000000	-0.000967
2368.000000	-0.000807
2367.000000	-0.000643
2366.000000	-0.000483
2365.000000	-0.000316
2364.000000	-0.000141
2363.000000	0.000016
2362.000000	0.000182
2361.000000	0.000382
2360.000000	0.000570
2359.000000	0.000711
2358.000000	0.000795
2357.000000	0.000845
2356.000000	0.000881
2355.000000	0.000887
2354.000000	0.000890
2353.000000	0.000947
2352.000000	0.001069
2351.000000	0.001126
2350.000000	0.000989
2349.000000	0.000761
2348.000000	0.000677
2347.000000	0.000977
2346.000000	0.001713
2345.000000	0.002717
2344.000000	0.003712
2343.000000	0.004394
2342.000000	0.004646
2341.000000	0.004451
2340.000000	0.003938
2339.000000	0.003315
2338.000000	0.002705
2337.000000	0.002155
2336.000000	0.001700
2335.000000	0.001398
2334.000000	0.001240
2333.000000	0.001197
2332.000000	0.001241
2331.000000	0.001328
2330.000000	0.001320
2329.000000	0.001196
2328.000000	0.000979
2327.000000	0.000789
2326.000000	0.000649
2325.000000	0.000561
2324.000000	0.000528
2323.000000	0.000515
2322.000000	0.000511
2321.000000	0.000498
2320.000000	0.000476
2319.000000	0.000413
2318.000000	0.000275
2317.000000	0.000086
2316.000000	-0.000102
2315.000000	-0.000229
2314.000000	-0.000315
2313.000000	-0.000376
2312.000000	-0.000447
2311.000000	-0.000530
2310.000000	-0.000648
2309.000000	-0.000780
2308.000000	-0.000912
2307.000000	-0.001020
2306.000000	-0.001116
2305.000000	-0.001208
2304.000000	-0.001310
2303.000000	-0.001419
2302.000000	-0.001537
2301.000000	-0.001645
2300.000000	-0.001740
2299.000000	-0.001821
2298.000000	-0.001905
2297.000000	-0.001984
2296.000000	-0.002052
2295.000000	-0.002107
2294.000000	-0.002171
2293.000000	-0.002249
2292.000000	-0.002329
2291.000000	-0.002395
2290.000000	-0.002444
2289.000000	-0.002480
2288.000000	-0.002498
2287.000000	-0.002496
2286.000000	-0.002482
2285.000000	-0.002478
2284.000000	-0.002496
2283.000000	-0.002534
2282.000000	-0.002577
2281.000000	-0.002608
2280.000000	-0.002619
2279.000000	-0.002610
2278.000000	-0.002592
2277.000000	-0.002578
2276.000000	-0.002580
2275.000000	-0.002602
2274.000000	-0.002630
2273.000000	-0.002645
2272.000000	-0.002642
2271.000000	-0.002636
2270.000000	-0.002647
2269.000000	-0.002671
2268.000000	-0.002688
2267.000000	-0.002685
2266.000000	-0.002678
2265.000000	-0.002686
2264.000000	-0.002709
2263.000000	-0.002726
2262.000000	-0.002716
2261.000000	-0.002680
2260.000000	-0.002633
2259.000000	-0.002591
2258.000000	-0.002565
2257.000000	-0.002568
2256.000000	-0.002625
2255.000000	-0.002754
2254.000000	-0.002945
2253.000000	-0.003152
2252.000000	-0.003325
2251.000000	-0.003444
2250.000000	-0.003511
2249.000000	-0.003529
2248.000000	-0.003500
2247.000000	-0.003427
2246.000000	-0.003322
2245.000000	-0.003208
2244.000000	-0.003105
2243.000000	-0.003034
2242.000000	-0.003001
2241.000000	-0.002995
2240.000000	-0.003001
2239.000000	-0.003014
2238.000000	-0.003043
2237.000000	-0.003091
2236.000000	-0.003150
2235.000000	-0.003208
2234.000000	-0.003250
2233.000000	-0.003255
2232.000000	-0.003208
2231.000000	-0.003119
2230.000000	-0.003016
2229.000000	-0.002921
2228.000000	-0.002836
2227.000000	-0.002755
2226.000000	-0.002680
2225.000000	-0.002620
2224.000000	-0.002581
2223.000000	-0.002556
2222.000000	-0.002533
2221.000000	-0.002498
2220.000000	-0.002451
2219.000000	-0.002412
2218.000000	-0.002395
2217.000000	-0.002399
2216.000000	-0.002403
2215.000000	-0.002395
2214.000000	-0.002377
2213.000000	-0.002363
2212.000000	-0.002361
2211.000000	-0.002373
2210.000000	-0.002394
2209.000000	-0.002416
2208.000000	-0.002435
2207.000000	-0.002450
2206.000000	-0.002461
2205.000000	-0.002461
2204.000000	-0.002443
2203.000000	-0.002413
2202.000000	-0.002392
2201.000000	-0.002389
2200.000000	-0.002397
2199.000000	-0.002398
2198.000000	-0.002389
2197.000000	-0.002377
2196.000000	-0.002373
2195.000000	-0.002379
2194.000000	-0.002389
2193.000000	-0.002393
2192.000000	-0.002391
2191.000000	-0.002395
2190.000000	-0.002412
2189.000000	-0.002432
2188.000000	-0.002440
2187.000000	-0.002432
2186.000000	-0.002416
2185.000000	-0.002400
2184.000000	-0.002385
2183.000000	-0.002374
2182.000000	-0.002373
2181.000000	-0.002383
2180.000000	-0.002396
2179.000000	-0.002400
2178.000000	-0.002396
2177.000000	-0.002390
2176.000000	-0.002386
2175.000000	-0.002383
2174.000000	-0.002375
2173.000000	-0.002359
2172.000000	-0.002341
2171.000000	-0.002339
2170.000000	-0.002357
2169.000000	-0.002380
2168.000000	-0.002387
2167.000000	-0.002376
2166.000000	-0.002360
2165.000000	-0.002348
2164.000000	-0.002335
2163.000000	-0.002319
2162.000000	-0.002314
2161.000000	-0.002324
2160.000000	-0.002342
2159.000000	-0.002352
2158.000000	-0.002350
2157.000000	-0.002341
2156.000000	-0.002332
2155.000000	-0.002326
2154.000000	-0.002330
2153.000000	-0.002345
2152.000000	-0.002366
2151.000000	-0.002377
2150.000000	-0.002367
2149.000000	-0.002340
2148.000000	-0.002310
2147.000000	-0.002299
2146.000000	-0.002313
2145.000000	-0.002340
2144.000000	-0.002357
2143.000000	-0.002356
2142.000000	-0.002344
2141.000000	-0.002334
2140.000000	-0.002332
2139.000000	-0.002336
2138.000000	-0.002343
2137.000000	-0.002347
2136.000000	-0.002339
2135.000000	-0.002318
2134.000000	-0.002288
2133.000000	-0.002253
2132.000000	-0.002221
2131.000000	-0.002202
2130.000000	-0.002201
2129.000000	-0.002202
2128.000000	-0.002182
2127.000000	-0.002136
2126.000000	-0.002087
2125.000000	-0.002055
2124.000000	-0.002028
2123.000000	-0.001979
2122.000000	-0.001900
2121.000000	-0.001808
2120.000000	-0.001733
2119.000000	-0.001694
2118.000000	-0.001690
2117.000000	-0.001706
2116.000000	-0.001725
2115.000000	-0.001737
2114.000000	-0.001746
2113.000000	-0.001760
2112.000000	-0.001784
2111.000000	-0.001820
2110.000000	-0.001871
2109.000000	-0.001937
2108.000000	-0.002006
2107.000000	-0.002066
2106.000000	-0.002112
2105.000000	-0.002151
2104.000000	-0.002185
2103.000000	-0.002214
2102.000000	-0.002239
2101.000000	-0.002260
2100.000000	-0.002278
2099.000000	-0.002295
2098.000000	-0.002312
2097.000000	-0.002323
2096.000000	-0.002316
2095.000000	-0.002291
2094.000000	-0.002267
2093.000000	-0.002264
2092.000000	-0.002279
2091.000000	-0.002296
2090.000000	-0.002308
2089.000000	-0.002327
2088.000000	-0.002361
2087.000000	-0.002397
2086.000000	-0.002415
2085.000000	-0.002409
2084.000000	-0.002389
2083.000000	-0.002368
2082.000000	-0.002344
2081.000000	-0.002321
2080.000000	-0.002306
2079.000000	-0.002309
2078.000000	-0.002328
2077.000000	-0.002350
2076.000000	-0.002357
2075.000000	-0.002347
2074.000000	-0.002327
2073.000000	-0.002310
2072.000000	-0.002304
2071.000000	-0.002309
2070.000000	-0.002319
2069.000000	-0.002328
2068.000000	-0.002327
2067.000000	-0.002316
2066.000000	-0.002297
2065.000000	-0.002275
2064.000000	-0.002254
2063.000000	-0.002241
2062.000000	-0.002240
2061.000000	-0.002248
2060.000000	-0.002254
2059.000000	-0.002252
2058.000000	-0.002244
2057.000000	-0.002241
2056.000000	-0.002248
2055.000000	-0.002261
2054.000000	-0.002270
2053.000000	-0.002271
2052.000000	-0.002266
2051.000000	-0.002262
2050.000000	-0.002258
2049.000000	-0.002254
2048.000000	-0.002251
2047.000000	-0.002254
2046.000000	-0.002264
2045.000000	-0.002270
2044.000000	-0.002266
2043.000000	-0.002251
2042.000000	-0.002236
2041.000000	-0.002229
2040.000000	-0.002229
2039.000000	-0.002229
2038.000000	-0.002226
2037.000000	-0.002219
2036.000000	-0.002215
2035.000000	-0.002215
2034.000000	-0.002216
2033.000000	-0.002209
2032.000000	-0.002196
2031.000000	-0.002187
2030.000000	-0.002196
2029.000000	-0.002219
2028.000000	-0.002242
2027.000000	-0.002253
2026.000000	-0.002254
2025.000000	-0.002253
2024.000000	-0.002251
2023.000000	-0.002246
2022.000000	-0.002233
2021.000000	-0.002214
2020.000000	-0.002195
2019.000000	-0.002180
2018.000000	-0.002169
2017.000000	-0.002157
2016.000000	-0.002144
2015.000000	-0.002141
2014.000000	-0.002154
2013.000000	-0.002180
2012.000000	-0.002198
2011.000000	-0.002199
2010.000000	-0.002187
2009.000000	-0.002174
2008.000000	-0.002164
2007.000000	-0.002160
2006.000000	-0.002163
2005.000000	-0.002174
2004.000000	-0.002188
2003.000000	-0.002196
2002.000000	-0.002188
2001.000000	-0.002164
2000.000000	-0.002134
1999.000000	-0.002114
1998.000000	-0.002117
1997.000000	-0.002139
1996.000000	-0.002161
1995.000000	-0.002167
1994.000000	-0.002160
1993.000000	-0.002151
1992.000000	-0.002147
1991.000000	-0.002143
1990.000000	-0.002133
1989.000000	-0.002124
1988.000000	-0.002123
1987.000000	-0.002131
1986.000000	-0.002141
1985.000000	-0.002148
1984.000000	-0.002157
1983.000000	-0.002170
1982.000000	-0.002180
1981.000000	-0.002173
1980.000000	-0.002145
1979.000000	-0.002110
1978.000000	-0.002094
1977.000000	-0.002103
1976.000000	-0.002120
1975.000000	-0.002129
1974.000000	-0.002125
1973.000000	-0.002117
1972.000000	-0.002111
1971.000000	-0.002110
1970.000000	-0.002114
1969.000000	-0.002123
1968.000000	-0.002134
1967.000000	-0.002142
1966.000000	-0.002148
1965.000000	-0.002149
1964.000000	-0.002145
1963.000000	-0.002136
1962.000000	-0.002124
1961.000000	-0.002114
1960.000000	-0.002108
1959.000000	-0.002105
1958.000000	-0.002108
1957.000000	-0.002117
1956.000000	-0.002123
1955.000000	-0.002113
1954.000000	-0.002085
1953.000000	-0.002053
1952.000000	-0.002035
1951.000000	-0.002038
1950.000000	-0.002056
1949.000000	-0.002076
1948.000000	-0.002091
1947.000000	-0.002100
1946.000000	-0.002102
1945.000000	-0.002101
1944.000000	-0.002100
1943.000000	-0.002099
1942.000000	-0.002098
1941.000000	-0.002097
1940.000000	-0.002098
1939.000000	-0.002101
1938.000000	-0.002102
1937.000000	-0.002097
1936.000000	-0.002085
1935.000000	-0.002076
1934.000000	-0.002076
1933.000000	-0.002085
1932.000000	-0.002098
1931.000000	-0.002101
1930.000000	-0.002088
1929.000000	-0.002062
1928.000000	-0.002033
1927.000000	-0.002012
1926.000000	-0.002003
1925.000000	-0.002007
1924.000000	-0.002027
1923.000000	-0.002061
1922.000000	-0.002090
1921.000000	-0.002097
1920.000000	-0.002081
1919.000000	-0.002061
1918.000000	-0.002051
1917.000000	-0.002049
1916.000000	-0.002047
1915.000000	-0.002049
1914.000000	-0.002061
1913.000000	-0.002076
1912.000000	-0.002080
1911.000000	-0.002074
1910.000000	-0.002074
1909.000000	-0.002090
1908.000000	-0.002107
1907.000000	-0.002104
1906.000000	-0.002080
1905.000000	-0.002057
1904.000000	-0.002052
1903.000000	-0.002063
1902.000000	-0.002076
1901.000000	-0.002079
1900.000000	-0.002075
1899.000000	-0.002075
1898.000000	-0.002079
1897.000000	-0.002085
1896.000000	-0.002087
1895.000000	-0.002084
1894.000000	-0.002079
1893.000000	-0.002075
1892.000000	-0.002070
1891.000000	-0.002061
1890.000000	-0.002048
1889.000000	-0.002035
1888.000000	-0.002027
1887.000000	-0.002028
1886.000000	-0.002034
1885.000000	-0.002041
1884.000000	-0.002041
1883.000000	-0.002035
1882.000000	-0.002027
1881.000000	-0.002023
1880.000000	-0.002026
1879.000000	-0.002037
1878.000000	-0.002052
1877.000000	-0.002073
1876.000000	-0.002097
1875.000000	-0.002123
1874.000000	-0.002138
1873.000000	-0.002128
1872.000000	-0.002093
1871.000000	-0.002053
1870.000000	-0.002032
1869.000000	-0.002039
1868.000000	-0.002053
1867.000000	-0.002054
1866.000000	-0.002038
1865.000000	-0.002017
1864.000000	-0.002004
1863.000000	-0.002007
1862.000000	-0.002018
1861.000000	-0.002025
1860.000000	-0.002017
1859.000000	-0.002000
1858.000000	-0.001987
1857.000000	-0.001989
1856.000000	-0.002005
1855.000000	-0.002024
1854.000000	-0.002038
1853.000000	-0.002039
1852.000000	-0.002022
1851.000000	-0.001995
1850.000000	-0.001968
1849.000000	-0.001951
1848.000000	-0.001949
1847.000000	-0.001967
1846.000000	-0.002003
1845.000000	-0.002036
1844.000000	-0.002037
1843.000000	-0.002004
1842.000000	-0.001966
1841.000000	-0.001945
1840.000000	-0.001945
1839.000000	-0.001958
1838.000000	-0.001977
1837.000000	-0.001999
1836.000000	-0.002013
1835.000000	-0.002007
1834.000000	-0.001988
1833.000000	-0.001979
1832.000000	-0.001993
1831.000000	-0.002026
1830.000000	-0.002051
1829.000000	-0.002050
1828.000000	-0.002021
1827.000000	-0.001979
1826.000000	-0.001944
1825.000000	-0.001928
1824.000000	-0.001933
1823.000000	-0.001954
1822.000000	-0.001977
1821.000000	-0.001993
1820.000000	-0.001996
1819.000000	-0.001989
1818.000000	-0.001982
1817.000000	-0.001982
1816.000000	-0.001984
1815.000000	-0.001983
1814.000000	-0.001979
1813.000000	-0.001978
1812.000000	-0.001983
1811.000000	-0.001992
1810.000000	-0.001996
1809.000000	-0.001990
1808.000000	-0.001970
1807.000000	-0.001939
1806.000000	-0.001906
1805.000000	-0.001887
1804.000000	-0.001893
1803.000000	-0.001924
1802.000000	-0.001965
1801.000000	-0.001995
1800.000000	-0.002003
1799.000000	-0.001993
1798.000000	-0.001977
1797.000000	-0.001960
1796.000000	-0.001938
1795.000000	-0.001914
1794.000000	-0.001903
1793.000000	-0.001915
1792.000000	-0.001939
1791.000000	-0.001955
1790.000000	-0.001958
1789.000000	-0.001952
1788.000000	-0.001945
1787.000000	-0.001935
1786.000000	-0.001925
1785.000000	-0.001919
1784.000000	-0.001919
1783.000000	-0.001922
1782.000000	-0.001924
1781.000000	-0.001919
1780.000000	-0.001909
1779.000000	-0.001902
1778.000000	-0.001907
1777.000000	-0.001919
1776.000000	-0.001921
1775.000000	-0.001905
1774.000000	-0.001887
1773.000000	-0.001884
1772.000000	-0.001891
1771.000000	-0.001890
1770.000000	-0.001880
1769.000000	-0.001873
1768.000000	-0.001881
1767.000000	-0.001898
1766.000000	-0.001911
1765.000000	-0.001913
1764.000000	-0.001912
1763.000000	-0.001914
1762.000000	-0.001914
1761.000000	-0.001900
1760.000000	-0.001875
1759.000000	-0.001850
1758.000000	-0.001845
1757.000000	-0.001859
1756.000000	-0.001870
1755.000000	-0.001855
1754.000000	-0.001817
1753.000000	-0.001772
1752.000000	-0.001741
1751.000000	-0.001733
1750.000000	-0.001752
1749.000000	-0.001797
1748.000000	-0.001846
1747.000000	-0.001877
1746.000000	-0.001877
1745.000000	-0.001856
1744.000000	-0.001825
1743.000000	-0.001785
1742.000000	-0.001733
1741.000000	-0.001685
1740.000000	-0.001669
1739.000000	-0.001691
1738.000000	-0.001727
1737.000000	-0.001750
1736.000000	-0.001757
1735.000000	-0.001755
1734.000000	-0.001734
1733.000000	-0.001696
1732.000000	-0.001664
1731.000000	-0.001654
1730.000000	-0.001667
1729.000000	-0.001688
1728.000000	-0.001700
1727.000000	-0.001699
1726.000000	-0.001682
1725.000000	-0.001647
1724.000000	-0.001599
1723.000000	-0.001557
1722.000000	-0.001532
1721.000000	-0.001516
1720.000000	-0.001500
1719.000000	-0.001486
1718.000000	-0.001470
1717.000000	-0.001441
1716.000000	-0.001386
1715.000000	-0.001304
1714.000000	-0.001217
1713.000000	-0.001150
1712.000000	-0.001113
1711.000000	-0.001095
1710.000000	-0.001081
1709.000000	-0.001057
1708.000000	-0.001021
1707.000000	-0.000982
1706.000000	-0.000955
1705.000000	-0.000943
1704.000000	-0.000932
1703.000000	-0.000906
1702.000000	-0.000878
1701.000000	-0.000864
1700.000000	-0.000854
1699.000000	-0.000838
1698.000000	-0.000817
1697.000000	-0.000804
1696.000000	-0.000803
1695.000000	-0.000801
1694.000000	-0.000793
1693.000000	-0.000787
1692.000000	-0.000786
1691.000000	-0.000785
1690.000000	-0.000782
1689.000000	-0.000781
1688.000000	-0.000784
1687.000000	-0.000793
1686.000000	-0.000816
1685.000000	-0.000852
1684.000000	-0.000876
1683.000000	-0.000873
1682.000000	-0.000851
1681.000000	-0.000820
1680.000000	-0.000784
1679.000000	-0.000744
1678.000000	-0.000711
1677.000000	-0.000699
1676.000000	-0.000708
1675.000000	-0.000720
1674.000000	-0.000722
1673.000000	-0.000718
1672.000000	-0.000715
1671.000000	-0.000709
1670.000000	-0.000691
1669.000000	-0.000658
1668.000000	-0.000619
1667.000000	-0.000591
1666.000000	-0.000591
1665.000000	-0.000627
1664.000000	-0.000679
1663.000000	-0.000704
1662.000000	-0.000671
1661.000000	-0.000599
1660.000000	-0.000530
1659.000000	-0.000505
1658.000000	-0.000531
1657.000000	-0.000581
1656.000000	-0.000615
1655.000000	-0.000612
1654.000000	-0.000570
1653.000000	-0.000505
1652.000000	-0.000468
1651.000000	-0.000465
1650.000000	-0.000462
1649.000000	-0.000450
1648.000000	-0.000435
1647.000000	-0.000431
1646.000000	-0.000440
1645.000000	-0.000454
1644.000000	-0.000462
1643.000000	-0.000463
1642.000000	-0.000472
1641.000000	-0.000491
1640.000000	-0.000511
1639.000000	-0.000526
1638.000000	-0.000545
1637.000000	-0.000578
1636.000000	-0.000604
1635.000000	-0.000594
1634.000000	-0.000550
1633.000000	-0.000503
1632.000000	-0.000482
1631.000000	-0.000492
1630.000000	-0.000515
1629.000000	-0.000534
1628.000000	-0.000543
1627.000000	-0.000550
1626.000000	-0.000558
1625.000000	-0.000561
1624.000000	-0.000544
1623.000000	-0.000512
1622.000000	-0.000491
1621.000000	-0.000498
1620.000000	-0.000526
1619.000000	-0.000553
1618.000000	-0.000570
1617.000000	-0.000578
1616.000000	-0.000579
1615.000000	-0.000570
1614.000000	-0.000547
1613.000000	-0.000520
1612.000000	-0.000501
1611.000000	-0.000496
1610.000000	-0.000498
1609.000000	-0.000501
1608.000000	-0.000500
1607.000000	-0.000491
1606.000000	-0.000475
1605.000000	-0.000452
1604.000000	-0.000427
1603.000000	-0.000401
1602.000000	-0.000381
1601.000000	-0.000371
1600.000000	-0.000371
1599.000000	-0.000376
1598.000000	-0.000372
1597.000000	-0.000355
1596.000000	-0.000336
1595.000000	-0.000334
1594.000000	-0.000361
1593.000000	-0.000411
1592.000000	-0.000467
1591.000000	-0.000518
1590.000000	-0.000559
1589.000000	-0.000581
1588.000000	-0.000577
1587.000000	-0.000554
1586.000000	-0.000531
1585.000000	-0.000525
1584.000000	-0.000534
1583.000000	-0.000548
1582.000000	-0.000570
1581.000000	-0.000599
1580.000000	-0.000624
1579.000000	-0.000628
1578.000000	-0.000609
1577.000000	-0.000575
1576.000000	-0.000536
1575.000000	-0.000501
1574.000000	-0.000480
1573.000000	-0.000476
1572.000000	-0.000496
1571.000000	-0.000539
1570.000000	-0.000587
1569.000000	-0.000614
1568.000000	-0.000607
1567.000000	-0.000571
1566.000000	-0.000522
1565.000000	-0.000477
1564.000000	-0.000443
1563.000000	-0.000414
1562.000000	-0.000379
1561.000000	-0.000337
1560.000000	-0.000301
1559.000000	-0.000284
1558.000000	-0.000311
1557.000000	-0.000376
1556.000000	-0.000443
1555.000000	-0.000503
1554.000000	-0.000562
1553.000000	-0.000612
1552.000000	-0.000651
1551.000000	-0.000686
1550.000000	-0.000724
1549.000000	-0.000761
1548.000000	-0.000787
1547.000000	-0.000805
1546.000000	-0.000840
1545.000000	-0.000916
1544.000000	-0.001030
1543.000000	-0.001145
1542.000000	-0.001209
1541.000000	-0.001207
1540.000000	-0.001191
1539.000000	-0.001238
1538.000000	-0.001347
1537.000000	-0.001452
1536.000000	-0.001508
1535.000000	-0.001521
1534.000000	-0.001512
1533.000000	-0.001501
1532.000000	-0.001518
1531.000000	-0.001598
1530.000000	-0.001739
1529.000000	-0.001887
1528.000000	-0.001966
1527.000000	-0.001956
1526.000000	-0.001908
1525.000000	-0.001872
1524.000000	-0.001836
1523.000000	-0.001773
1522.000000	-0.001699
1521.000000	-0.001665
1520.000000	-0.001678
1519.000000	-0.001695
1518.000000	-0.001713
1517.000000	-0.001790
1516.000000	-0.001961
1515.000000	-0.002149
1514.000000	-0.002219
1513.000000	-0.002115
1512.000000	-0.001917
1511.000000	-0.001768
1510.000000	-0.001741
1509.000000	-0.001801
1508.000000	-0.001867
1507.000000	-0.001890
1506.000000	-0.001875
1505.000000	-0.001846
1504.000000	-0.001814
1503.000000	-0.001801
1502.000000	-0.001835
1501.000000	-0.001908
1500.000000	-0.001973
1499.000000	-0.001994
1498.000000	-0.001974
1497.000000	-0.001938
1496.000000	-0.001893
1495.000000	-0.001838
1494.000000	-0.001790
1493.000000	-0.001776
1492.000000	-0.001817
1491.000000	-0.001909
1490.000000	-0.002022
1489.000000	-0.002117
1488.000000	-0.002171
1487.000000	-0.002207
1486.000000	-0.002284
1485.000000	-0.002442
1484.000000	-0.002644
1483.000000	-0.002800
1482.000000	-0.002856
1481.000000	-0.002834
1480.000000	-0.002794
1479.000000	-0.002765
1478.000000	-0.002728
1477.000000	-0.002665
1476.000000	-0.002590
1475.000000	-0.002539
1474.000000	-0.002534
1473.000000	-0.002562
1472.000000	-0.002593
1471.000000	-0.002606
1470.000000	-0.002596
1469.000000	-0.002576
1468.000000	-0.002596
1467.000000	-0.002752
1466.000000	-0.003109
1465.000000	-0.003566
1464.000000	-0.003847
1463.000000	-0.003749
1462.000000	-0.003342
1461.000000	-0.002877
1460.000000	-0.002561
1459.000000	-0.002431
1458.000000	-0.002399
1457.000000	-0.002386
1456.000000	-0.002378
1455.000000	-0.002374
1454.000000	-0.002372
1453.000000	-0.002404
1452.000000	-0.002514
1451.000000	-0.002679
1450.000000	-0.002792
1449.000000	-0.002761
1448.000000	-0.002607
1447.000000	-0.002442
1446.000000	-0.002354
1445.000000	-0.002324
1444.000000	-0.002287
1443.000000	-0.002218
1442.000000	-0.002152
1441.000000	-0.002124
1440.000000	-0.002138
1439.000000	-0.002191
1438.000000	-0.002296
1437.000000	-0.002443
1436.000000	-0.002553
1435.000000	-0.002527
1434.000000	-0.002358
1433.000000	-0.002130
1432.000000	-0.001943
1431.000000	-0.001843
1430.000000	-0.001809
1429.000000	-0.001811
1428.000000	-0.001848
1427.000000	-0.001924
1426.000000	-0.002054
1425.000000	-0.002259
1424.000000	-0.002530
1423.000000	-0.002788
1422.000000	-0.002913
1421.000000	-0.002834
1420.000000	-0.002590
1419.000000	-0.002314
1418.000000	-0.002124
1417.000000	-0.002030
1416.000000	-0.001985
1415.000000	-0.001959
1414.000000	-0.001947
1413.000000	-0.001948
1412.000000	-0.001964
1411.000000	-0.002007
1410.000000	-0.002077
1409.000000	-0.002146
1408.000000	-0.002165
1407.000000	-0.002113
1406.000000	-0.002014
1405.000000	-0.001913
1404.000000	-0.001844
1403.000000	-0.001813
1402.000000	-0.001816
1401.000000	-0.001841
1400.000000	-0.001877
1399.000000	-0.001906
1398.000000	-0.001922
1397.000000	-0.001932
1396.000000	-0.001932
1395.000000	-0.001903
1394.000000	-0.001829
1393.000000	-0.001729
1392.000000	-0.001638
1391.000000	-0.001584
1390.000000	-0.001571
1389.000000	-0.001580
1388.000000	-0.001585
1387.000000	-0.001563
1386.000000	-0.001510
1385.000000	-0.001440
1384.000000	-0.001378
1383.000000	-0.001344
1382.000000	-0.001350
1381.000000	-0.001401
1380.000000	-0.001496
1379.000000	-0.001605
1378.000000	-0.001674
1377.000000	-0.001658
1376.000000	-0.001560
1375.000000	-0.001432
1374.000000	-0.001327
1373.000000	-0.001266
1372.000000	-0.001232
1371.000000	-0.001204
1370.000000	-0.001165
1369.000000	-0.001114
1368.000000	-0.001058
1367.000000	-0.001015
1366.000000	-0.001003
1365.000000	-0.001025
1364.000000	-0.001057
1363.000000	-0.001076
1362.000000	-0.001073
1361.000000	-0.001053
1360.000000	-0.001026
1359.000000	-0.001004
1358.000000	-0.001004
1357.000000	-0.001043
1356.000000	-0.001118
1355.000000	-0.001209
1354.000000	-0.001305
1353.000000	-0.001409
1352.000000	-0.001512
1351.000000	-0.001582
1350.000000	-0.001583
1349.000000	-0.001521
1348.000000	-0.001442
1347.000000	-0.001379
1346.000000	-0.001327
1345.000000	-0.001266
1344.000000	-0.001198
1343.000000	-0.001142
1342.000000	-0.001109
1341.000000	-0.001101
1340.000000	-0.001116
1339.000000	-0.001149
1338.000000	-0.001185
1337.000000	-0.001197
1336.000000	-0.001172
1335.000000	-0.001128
1334.000000	-0.001099
1333.000000	-0.001100
1332.000000	-0.001117
1331.000000	-0.001123
1330.000000	-0.001106
1329.000000	-0.001079
1328.000000	-0.001061
1327.000000	-0.001057
1326.000000	-0.001059
1325.000000	-0.001057
1324.000000	-0.001045
1323.000000	-0.001021
1322.000000	-0.000988
1321.000000	-0.000952
1320.000000	-0.000920
1319.000000	-0.000890
1318.000000	-0.000856
1317.000000	-0.000818
1316.000000	-0.000782
1315.000000	-0.000749
1314.000000	-0.000710
1313.000000	-0.000663
1312.000000	-0.000620
1311.000000	-0.000593
1310.000000	-0.000573
1309.000000	-0.000544
1308.000000	-0.000504
1307.000000	-0.000474
1306.000000	-0.000471
1305.000000	-0.000492
1304.000000	-0.000519
1303.000000	-0.000537
1302.000000	-0.000546
1301.000000	-0.000548
1300.000000	-0.000546
1299.000000	-0.000538
1298.000000	-0.000521
1297.000000	-0.000503
1296.000000	-0.000492
1295.000000	-0.000495
1294.000000	-0.000503
1293.000000	-0.000500
1292.000000	-0.000484
1291.000000	-0.000465
1290.000000	-0.000451
1289.000000	-0.000440
1288.000000	-0.000424
1287.000000	-0.000404
1286.000000	-0.000384
1285.000000	-0.000361
1284.000000	-0.000326
1283.000000	-0.000271
1282.000000	-0.000199
1281.000000	-0.000117
1280.000000	-0.000033
1279.000000	0.000044
1278.000000	0.000108
1277.000000	0.000151
1276.000000	0.000162
1275.000000	0.000131
1274.000000	0.000059
1273.000000	-0.000054
1272.000000	-0.000205
1271.000000	-0.000388
1270.000000	-0.000578
1269.000000	-0.000735
1268.000000	-0.000831
1267.000000	-0.000868
1266.000000	-0.000870
1265.000000	-0.000861
1264.000000	-0.000851
1263.000000	-0.000840
1262.000000	-0.000827
1261.000000	-0.000807
1260.000000	-0.000776
1259.000000	-0.000730
1258.000000	-0.000660
1257.000000	-0.000562
1256.000000	-0.000449
1255.000000	-0.000344
1254.000000	-0.000265
1253.000000	-0.000206
1252.000000	-0.000144
1251.000000	-0.000056
1250.000000	0.000065
1249.000000	0.000217
1248.000000	0.000395
1247.000000	0.000591
1246.000000	0.000795
1245.000000	0.000992
1244.000000	0.001172
1243.000000	0.001326
1242.000000	0.001452
1241.000000	0.001562
1240.000000	0.001668
1239.000000	0.001774
1238.000000	0.001865
1237.000000	0.001926
1236.000000	0.001954
1235.000000	0.001953
1234.000000	0.001922
1233.000000	0.001854
1232.000000	0.001741
1231.000000	0.001599
1230.000000	0.001459
1229.000000	0.001345
1228.000000	0.001252
1227.000000	0.001161
1226.000000	0.001060
1225.000000	0.000953
1224.000000	0.000852
1223.000000	0.000759
1222.000000	0.000681
1221.000000	0.000625
1220.000000	0.000586
1219.000000	0.000552
1218.000000	0.000511
1217.000000	0.000473
1216.000000	0.000448
1215.000000	0.000430
1214.000000	0.000401
1213.000000	0.000357
1212.000000	0.000309
1211.000000	0.000267
1210.000000	0.000231
1209.000000	0.000202
1208.000000	0.000180
1207.000000	0.000162
1206.000000	0.000141
1205.000000	0.000127
1204.000000	0.000132
1203.000000	0.000155
1202.000000	0.000175
1201.000000	0.000181
1200.000000	0.000181
1199.000000	0.000183
1198.000000	0.000182
1197.000000	0.000168
1196.000000	0.000144
1195.000000	0.000125
1194.000000	0.000119
1193.000000	0.000137
1192.000000	0.000187
1191.000000	0.000264
1190.000000	0.000337
1189.000000	0.000373
1188.000000	0.000371
1187.000000	0.000352
1186.000000	0.000342
1185.000000	0.000346
1184.000000	0.000360
1183.000000	0.000372
1182.000000	0.000368
1181.000000	0.000338
1180.000000	0.000291
1179.000000	0.000249
1178.000000	0.000223
1177.000000	0.000208
1176.000000	0.000196
1175.000000	0.000193
1174.000000	0.000199
1173.000000	0.000201
1172.000000	0.000180
1171.000000	0.000131
1170.000000	0.000067
1169.000000	0.000013
1168.000000	-0.000005
1167.000000	0.000025
1166.000000	0.000093
1165.000000	0.000174
1164.000000	0.000246
1163.000000	0.000304
1162.000000	0.000349
1161.000000	0.000379
1160.000000	0.000387
1159.000000	0.000377
1158.000000	0.000360
1157.000000	0.000344
1156.000000	0.000327
1155.000000	0.000303
1154.000000	0.000275
1153.000000	0.000250
1152.000000	0.000233
1151.000000	0.000227
1150.000000	0.000235
1149.000000	0.000253
1148.000000	0.000273
1147.000000	0.000280
1146.000000	0.000269
1145.000000	0.000254
1144.000000	0.000254
1143.000000	0.000282
1142.000000	0.000334
1141.000000	0.000391
1140.000000	0.000429
1139.000000	0.000428
1138.000000	0.000393
1137.000000	0.000352
1136.000000	0.000348
1135.000000	0.000394
1134.000000	0.000463
1133.000000	0.000514
1132.000000	0.000527
1131.000000	0.000519
1130.000000	0.000514
1129.000000	0.000518
1128.000000	0.000519
1127.000000	0.000506
1126.000000	0.000482
1125.000000	0.000453
1124.000000	0.000429
1123.000000	0.000414
1122.000000	0.000415
1121.000000	0.000433
1120.000000	0.000454
1119.000000	0.000457
1118.000000	0.000437
1117.000000	0.000407
1116.000000	0.000389
1115.000000	0.000395
1114.000000	0.000412
1113.000000	0.000414
1112.000000	0.000391
1111.000000	0.000353
1110.000000	0.000322
1109.000000	0.000307
1108.000000	0.000296
1107.000000	0.000281
1106.000000	0.000276
1105.000000	0.000304
1104.000000	0.000362
1103.000000	0.000415
1102.000000	0.000426
1101.000000	0.000398
1100.000000	0.000361
1099.000000	0.000335
1098.000000	0.000310
1097.000000	0.000274
1096.000000	0.000237
1095.000000	0.000220
1094.000000	0.000229
1093.000000	0.000248
1092.000000	0.000250
1091.000000	0.000220
1090.000000	0.000164
1089.000000	0.000107
1088.000000	0.000075
1087.000000	0.000077
1086.000000	0.000099
1085.000000	0.000118
1084.000000	0.000105
1083.000000	0.000051
1082.000000	-0.000036
1081.000000	-0.000125
1080.000000	-0.000189
1079.000000	-0.000223
1078.000000	-0.000238
1077.000000	-0.000248
1076.000000	-0.000256
1075.000000	-0.000271
1074.000000	-0.000298
1073.000000	-0.000331
1072.000000	-0.000355
1071.000000	-0.000365
1070.000000	-0.000377
1069.000000	-0.000401
1068.000000	-0.000434
1067.000000	-0.000464
1066.000000	-0.000484
1065.000000	-0.000494
1064.000000	-0.000499
1063.000000	-0.000523
1062.000000	-0.000590
1061.000000	-0.000697
1060.000000	-0.000795
1059.000000	-0.000833
1058.000000	-0.000805
1057.000000	-0.000749
1056.000000	-0.000713
1055.000000	-0.000717
1054.000000	-0.000746
1053.000000	-0.000766
1052.000000	-0.000748
1051.000000	-0.000701
1050.000000	-0.000661
1049.000000	-0.000649
1048.000000	-0.000645
1047.000000	-0.000625
1046.000000	-0.000617
1045.000000	-0.000677
1044.000000	-0.000809
1043.000000	-0.000944
1042.000000	-0.001005
1041.000000	-0.000982
1040.000000	-0.000934
1039.000000	-0.000920
1038.000000	-0.000947
1037.000000	-0.000981
1036.000000	-0.000992
1035.000000	-0.000985
1034.000000	-0.000987
1033.000000	-0.001000
1032.000000	-0.000993
1031.000000	-0.000943
1030.000000	-0.000873
1029.000000	-0.000832
1028.000000	-0.000843
1027.000000	-0.000881
1026.000000	-0.000899
1025.000000	-0.000874
1024.000000	-0.000819
1023.000000	-0.000763
1022.000000	-0.000727
1021.000000	-0.000707
1020.000000	-0.000688
1019.000000	-0.000664
1018.000000	-0.000647
1017.000000	-0.000651
1016.000000	-0.000661
1015.000000	-0.000653
1014.000000	-0.000620
1013.000000	-0.000584
1012.000000	-0.000561
1011.000000	-0.000540
1010.000000	-0.000501
1009.000000	-0.000437
1008.000000	-0.000369
1007.000000	-0.000323
1006.000000	-0.000302
1005.000000	-0.000286
1004.000000	-0.000244
1003.000000	-0.000171
1002.000000	-0.000094
1001.000000	-0.000043
1000.000000	-0.000013
999.000000	0.000023
998.000000	0.000081
997.000000	0.000139
996.000000	0.000168
995.000000	0.000169
994.000000	0.000172
993.000000	0.000205
992.000000	0.000273
991.000000	0.000355
990.000000	0.000430
989.000000	0.000491
988.000000	0.000555
987.000000	0.000628
986.000000	0.000701
985.000000	0.000753
984.000000	0.000777
983.000000	0.000793
982.000000	0.000814
981.000000	0.000835
980.000000	0.000842
979.000000	0.000833
978.000000	0.000820
977.000000	0.000824
976.000000	0.000852
975.000000	0.000897
974.000000	0.000943
973.000000	0.000974
972.000000	0.000988
971.000000	0.000988
970.000000	0.000974
969.000000	0.000952
968.000000	0.000941
967.000000	0.000963
966.000000	0.001018
965.000000	0.001074
964.000000	0.001099
963.000000	0.001081
962.000000	0.001042
961.000000	0.001004
960.000000	0.000983
959.000000	0.000983
958.000000	0.001004
957.000000	0.001044
956.000000	0.001086
955.000000	0.001107
954.000000	0.001095
953.000000	0.001062
952.000000	0.001032
951.000000	0.001013
950.000000	0.000997
949.000000	0.000978
948.000000	0.000964
947.000000	0.000957
946.000000	0.000938
945.000000	0.000892
944.000000	0.000826
943.000000	0.000773
942.000000	0.000755
941.000000	0.000767
940.000000	0.000786
939.000000	0.000793
938.000000	0.000774
937.000000	0.000729
936.000000	0.000678
935.000000	0.000651
934.000000	0.000670
933.000000	0.000727
932.000000	0.000798
931.000000	0.000863
930.000000	0.000910
929.000000	0.000941
928.000000	0.000966
927.000000	0.000993
926.000000	0.001015
925.000000	0.001010
924.000000	0.000967
923.000000	0.000904
922.000000	0.000858
921.000000	0.000850
920.000000	0.000861
919.000000	0.000856
918.000000	0.000815
917.000000	0.000760
916.000000	0.000728
915.000000	0.000740
914.000000	0.000785
913.000000	0.000837
912.000000	0.000877
911.000000	0.000892
910.000000	0.000878
909.000000	0.000850
908.000000	0.000835
907.000000	0.000851
906.000000	0.000878
905.000000	0.000892
904.000000	0.000896
903.000000	0.000912
902.000000	0.000943
901.000000	0.000960
900.000000	0.000946
899.000000	0.000914
898.000000	0.000894
897.000000	0.000905
896.000000	0.000947
895.000000	0.001007
894.000000	0.001061
893.000000	0.001082
892.000000	0.001068
891.000000	0.001049
890.000000	0.001062
889.000000	0.001112
888.000000	0.001163
887.000000	0.001171
886.000000	0.001115
885.000000	0.001016
884.000000	0.000929
883.000000	0.000902
882.000000	0.000952
881.000000	0.001051
880.000000	0.001158
879.000000	0.001230
878.000000	0.001250
877.000000	0.001228
876.000000	0.001208
875.000000	0.001238
874.000000	0.001326
873.000000	0.001429
872.000000	0.001490
871.000000	0.001483
870.000000	0.001438
869.000000	0.001417
868.000000	0.001461
867.000000	0.001553
866.000000	0.001645
865.000000	0.001705
864.000000	0.001750
863.000000	0.001817
862.000000	0.001920
861.000000	0.002044
860.000000	0.002168
859.000000	0.002281
858.000000	0.002382
857.000000	0.002485
856.000000	0.002618
855.000000	0.002802
854.000000	0.003040
853.000000	0.003322
852.000000	0.003622
851.000000	0.003882
850.000000	0.004018
849.000000	0.003970
848.000000	0.003743
847.000000	0.003392
846.000000	0.002975
845.000000	0.002553
844.000000	0.002190
843.000000	0.001937
842.000000	0.001792
841.000000	0.001706
840.000000	0.001626
839.000000	0.001524
838.000000	0.001404
837.000000	0.001285
836.000000	0.001194
835.000000	0.001134
834.000000	0.001084
833.000000	0.001026
832.000000	0.000978
831.000000	0.000962
830.000000	0.000962
829.000000	0.000936
828.000000	0.000880
827.000000	0.000842
826.000000	0.000875
825.000000	0.000987
824.000000	0.001146
823.000000	0.001302
822.000000	0.001409
821.000000	0.001446
820.000000	0.001438
819.000000	0.001429
818.000000	0.001441
817.000000	0.001469
816.000000	0.001506
815.000000	0.001547
814.000000	0.001572
813.000000	0.001564
812.000000	0.001535
811.000000	0.001508
810.000000	0.001493
809.000000	0.001490
808.000000	0.001522
807.000000	0.001606
806.000000	0.001709
805.000000	0.001759
804.000000	0.001722
803.000000	0.001622
802.000000	0.001503
801.000000	0.001396
800.000000	0.001333
799.000000	0.001338
798.000000	0.001396
797.000000	0.001453
796.000000	0.001471
795.000000	0.001459
794.000000	0.001441
793.000000	0.001430
792.000000	0.001439
791.000000	0.001486
790.000000	0.001558
789.000000	0.001603
788.000000	0.001573
787.000000	0.001477
786.000000	0.001384
785.000000	0.001380
784.000000	0.001498
783.000000	0.001672
782.000000	0.001782
781.000000	0.001769
780.000000	0.001692
779.000000	0.001651
778.000000	0.001671
777.000000	0.001712
776.000000	0.001750
775.000000	0.001797
774.000000	0.001847
773.000000	0.001871
772.000000	0.001871
771.000000	0.001870
770.000000	0.001862
769.000000	0.001826
768.000000	0.001788
767.000000	0.001796
766.000000	0.001841
765.000000	0.001850
764.000000	0.001793
763.000000	0.001723
762.000000	0.001695
761.000000	0.001708
760.000000	0.001745
759.000000	0.001806
758.000000	0.001877
757.000000	0.001921
756.000000	0.001928
755.000000	0.001924
754.000000	0.001912
753.000000	0.001875
752.000000	0.001832
751.000000	0.001842
750.000000	0.001910
749.000000	0.001964
748.000000	0.001939
747.000000	0.001846
746.000000	0.001725
745.000000	0.001599
744.000000	0.001506
743.000000	0.001511
742.000000	0.001624
741.000000	0.001780
740.000000	0.001919
739.000000	0.002044
738.000000	0.002159
737.000000	0.002226
736.000000	0.002223
735.000000	0.002181
734.000000	0.002132
733.000000	0.002093
732.000000	0.002110
731.000000	0.002237
730.000000	0.002430
729.000000	0.002568
728.000000	0.002585
727.000000	0.002517
726.000000	0.002416
725.000000	0.002300
724.000000	0.002215
723.000000	0.002245
722.000000	0.002403
721.000000	0.002576
720.000000	0.002650
719.000000	0.002613
718.000000	0.002519
717.000000	0.002412
716.000000	0.002337
715.000000	0.002346
714.000000	0.002422
713.000000	0.002475
712.000000	0.002443
711.000000	0.002352
710.000000	0.002238
709.000000	0.002090
708.000000	0.001914
707.000000	0.001763
706.000000	0.001690
705.000000	0.001704
704.000000	0.001794
703.000000	0.001949
702.000000	0.002107
701.000000	0.002154
700.000000	0.002067
