# Supplementary material for: Real-time monitoring of the reversible capture and release of CO2 on anthraquinone and riboflavin-modified graphitic electrodes using ATR-SEIRAS
Source: Chem Sci. 2025 Nov 4;16(48):23189–202. doi: 10.1039/d5sc05427c (PMC12584010; doi:10.1039/d5sc05427c)
Supplement: SC-016-D5SC05427C-s001 [file SC-016-D5SC05427C-s001.zip › Data Folders/Main Figures/Figure3/3b/049.ASC]

PE IR       SUBTECH     SPECTRUM    ASCII       PEDS        4.00        
   -1
049.ASC
25/02/11
15:07:41.00
25/02/11
15:07:41.00
Administrator

700.000000
#HDR
-1
-1
#GR
Wavenumber
A
1.0
0.0
4000.000000
-1.000000
3301
8
0.004422
-0.004945
#DATA
4000.000000	-0.002583
3999.000000	-0.002618
3998.000000	-0.002659
3997.000000	-0.002684
3996.000000	-0.002683
3995.000000	-0.002661
3994.000000	-0.002636
3993.000000	-0.002625
3992.000000	-0.002635
3991.000000	-0.002659
3990.000000	-0.002685
3989.000000	-0.002703
3988.000000	-0.002711
3987.000000	-0.002715
3986.000000	-0.002723
3985.000000	-0.002737
3984.000000	-0.002750
3983.000000	-0.002753
3982.000000	-0.002744
3981.000000	-0.002730
3980.000000	-0.002721
3979.000000	-0.002723
3978.000000	-0.002732
3977.000000	-0.002737
3976.000000	-0.002726
3975.000000	-0.002698
3974.000000	-0.002664
3973.000000	-0.002637
3972.000000	-0.002624
3971.000000	-0.002624
3970.000000	-0.002639
3969.000000	-0.002666
3968.000000	-0.002692
3967.000000	-0.002702
3966.000000	-0.002687
3965.000000	-0.002654
3964.000000	-0.002625
3963.000000	-0.002615
3962.000000	-0.002628
3961.000000	-0.002655
3960.000000	-0.002686
3959.000000	-0.002711
3958.000000	-0.002723
3957.000000	-0.002724
3956.000000	-0.002719
3955.000000	-0.002715
3954.000000	-0.002718
3953.000000	-0.002723
3952.000000	-0.002723
3951.000000	-0.002710
3950.000000	-0.002684
3949.000000	-0.002646
3948.000000	-0.002604
3947.000000	-0.002571
3946.000000	-0.002558
3945.000000	-0.002568
3944.000000	-0.002592
3943.000000	-0.002615
3942.000000	-0.002631
3941.000000	-0.002643
3940.000000	-0.002657
3939.000000	-0.002675
3938.000000	-0.002692
3937.000000	-0.002703
3936.000000	-0.002704
3935.000000	-0.002702
3934.000000	-0.002699
3933.000000	-0.002696
3932.000000	-0.002684
3931.000000	-0.002666
3930.000000	-0.002655
3929.000000	-0.002666
3928.000000	-0.002695
3927.000000	-0.002725
3926.000000	-0.002739
3925.000000	-0.002732
3924.000000	-0.002711
3923.000000	-0.002681
3922.000000	-0.002649
3921.000000	-0.002618
3920.000000	-0.002599
3919.000000	-0.002598
3918.000000	-0.002617
3917.000000	-0.002647
3916.000000	-0.002685
3915.000000	-0.002723
3914.000000	-0.002752
3913.000000	-0.002753
3912.000000	-0.002714
3911.000000	-0.002641
3910.000000	-0.002563
3909.000000	-0.002509
3908.000000	-0.002490
3907.000000	-0.002498
3906.000000	-0.002521
3905.000000	-0.002551
3904.000000	-0.002588
3903.000000	-0.002622
3902.000000	-0.002638
3901.000000	-0.002626
3900.000000	-0.002595
3899.000000	-0.002565
3898.000000	-0.002555
3897.000000	-0.002572
3896.000000	-0.002603
3895.000000	-0.002631
3894.000000	-0.002636
3893.000000	-0.002614
3892.000000	-0.002579
3891.000000	-0.002551
3890.000000	-0.002546
3889.000000	-0.002563
3888.000000	-0.002590
3887.000000	-0.002614
3886.000000	-0.002628
3885.000000	-0.002630
3884.000000	-0.002623
3883.000000	-0.002615
3882.000000	-0.002613
3881.000000	-0.002615
3880.000000	-0.002612
3879.000000	-0.002605
3878.000000	-0.002606
3877.000000	-0.002627
3876.000000	-0.002656
3875.000000	-0.002672
3874.000000	-0.002661
3873.000000	-0.002636
3872.000000	-0.002619
3871.000000	-0.002617
3870.000000	-0.002617
3869.000000	-0.002607
3868.000000	-0.002594
3867.000000	-0.002590
3866.000000	-0.002598
3865.000000	-0.002614
3864.000000	-0.002628
3863.000000	-0.002636
3862.000000	-0.002632
3861.000000	-0.002614
3860.000000	-0.002582
3859.000000	-0.002545
3858.000000	-0.002518
3857.000000	-0.002506
3856.000000	-0.002496
3855.000000	-0.002476
3854.000000	-0.002450
3853.000000	-0.002445
3852.000000	-0.002486
3851.000000	-0.002563
3850.000000	-0.002644
3849.000000	-0.002696
3848.000000	-0.002706
3847.000000	-0.002691
3846.000000	-0.002677
3845.000000	-0.002675
3844.000000	-0.002671
3843.000000	-0.002650
3842.000000	-0.002607
3841.000000	-0.002555
3840.000000	-0.002512
3839.000000	-0.002489
3838.000000	-0.002488
3837.000000	-0.002505
3836.000000	-0.002528
3835.000000	-0.002552
3834.000000	-0.002578
3833.000000	-0.002606
3832.000000	-0.002627
3831.000000	-0.002627
3830.000000	-0.002598
3829.000000	-0.002552
3828.000000	-0.002515
3827.000000	-0.002508
3826.000000	-0.002531
3825.000000	-0.002561
3824.000000	-0.002576
3823.000000	-0.002573
3822.000000	-0.002567
3821.000000	-0.002567
3820.000000	-0.002569
3819.000000	-0.002564
3818.000000	-0.002558
3817.000000	-0.002561
3816.000000	-0.002573
3815.000000	-0.002577
3814.000000	-0.002559
3813.000000	-0.002527
3812.000000	-0.002502
3811.000000	-0.002503
3810.000000	-0.002533
3809.000000	-0.002579
3808.000000	-0.002626
3807.000000	-0.002654
3806.000000	-0.002657
3805.000000	-0.002636
3804.000000	-0.002604
3803.000000	-0.002581
3802.000000	-0.002579
3801.000000	-0.002594
3800.000000	-0.002612
3799.000000	-0.002623
3798.000000	-0.002628
3797.000000	-0.002633
3796.000000	-0.002643
3795.000000	-0.002662
3794.000000	-0.002686
3793.000000	-0.002701
3792.000000	-0.002698
3791.000000	-0.002683
3790.000000	-0.002676
3789.000000	-0.002691
3788.000000	-0.002709
3787.000000	-0.002703
3786.000000	-0.002661
3785.000000	-0.002606
3784.000000	-0.002572
3783.000000	-0.002576
3782.000000	-0.002603
3781.000000	-0.002625
3780.000000	-0.002619
3779.000000	-0.002582
3778.000000	-0.002540
3777.000000	-0.002523
3776.000000	-0.002542
3775.000000	-0.002584
3774.000000	-0.002617
3773.000000	-0.002621
3772.000000	-0.002594
3771.000000	-0.002562
3770.000000	-0.002550
3769.000000	-0.002562
3768.000000	-0.002585
3767.000000	-0.002600
3766.000000	-0.002604
3765.000000	-0.002608
3764.000000	-0.002618
3763.000000	-0.002629
3762.000000	-0.002633
3761.000000	-0.002631
3760.000000	-0.002634
3759.000000	-0.002649
3758.000000	-0.002668
3757.000000	-0.002673
3756.000000	-0.002658
3755.000000	-0.002625
3754.000000	-0.002583
3753.000000	-0.002544
3752.000000	-0.002514
3751.000000	-0.002490
3750.000000	-0.002465
3749.000000	-0.002442
3748.000000	-0.002437
3747.000000	-0.002463
3746.000000	-0.002510
3745.000000	-0.002551
3744.000000	-0.002572
3743.000000	-0.002587
3742.000000	-0.002606
3741.000000	-0.002631
3740.000000	-0.002656
3739.000000	-0.002666
3738.000000	-0.002656
3737.000000	-0.002646
3736.000000	-0.002672
3735.000000	-0.002754
3734.000000	-0.002864
3733.000000	-0.002948
3732.000000	-0.002966
3731.000000	-0.002926
3730.000000	-0.002864
3729.000000	-0.002817
3728.000000	-0.002801
3727.000000	-0.002813
3726.000000	-0.002832
3725.000000	-0.002832
3724.000000	-0.002803
3723.000000	-0.002758
3722.000000	-0.002723
3721.000000	-0.002712
3720.000000	-0.002715
3719.000000	-0.002701
3718.000000	-0.002655
3717.000000	-0.002590
3716.000000	-0.002545
3715.000000	-0.002544
3714.000000	-0.002572
3713.000000	-0.002593
3712.000000	-0.002595
3711.000000	-0.002600
3710.000000	-0.002632
3709.000000	-0.002686
3708.000000	-0.002737
3707.000000	-0.002769
3706.000000	-0.002782
3705.000000	-0.002787
3704.000000	-0.002786
3703.000000	-0.002771
3702.000000	-0.002736
3701.000000	-0.002692
3700.000000	-0.002664
3699.000000	-0.002668
3698.000000	-0.002692
3697.000000	-0.002706
3696.000000	-0.002686
3695.000000	-0.002630
3694.000000	-0.002565
3693.000000	-0.002524
3692.000000	-0.002522
3691.000000	-0.002551
3690.000000	-0.002582
3689.000000	-0.002593
3688.000000	-0.002590
3687.000000	-0.002593
3686.000000	-0.002611
3685.000000	-0.002631
3684.000000	-0.002632
3683.000000	-0.002607
3682.000000	-0.002572
3681.000000	-0.002548
3680.000000	-0.002548
3679.000000	-0.002554
3678.000000	-0.002542
3677.000000	-0.002505
3676.000000	-0.002461
3675.000000	-0.002437
3674.000000	-0.002447
3673.000000	-0.002481
3672.000000	-0.002520
3671.000000	-0.002555
3670.000000	-0.002589
3669.000000	-0.002623
3668.000000	-0.002654
3667.000000	-0.002671
3666.000000	-0.002668
3665.000000	-0.002659
3664.000000	-0.002654
3663.000000	-0.002651
3662.000000	-0.002632
3661.000000	-0.002591
3660.000000	-0.002543
3659.000000	-0.002518
3658.000000	-0.002526
3657.000000	-0.002552
3656.000000	-0.002567
3655.000000	-0.002562
3654.000000	-0.002545
3653.000000	-0.002526
3652.000000	-0.002509
3651.000000	-0.002497
3650.000000	-0.002500
3649.000000	-0.002522
3648.000000	-0.002553
3647.000000	-0.002580
3646.000000	-0.002600
3645.000000	-0.002617
3644.000000	-0.002634
3643.000000	-0.002646
3642.000000	-0.002648
3641.000000	-0.002641
3640.000000	-0.002632
3639.000000	-0.002630
3638.000000	-0.002638
3637.000000	-0.002654
3636.000000	-0.002669
3635.000000	-0.002676
3634.000000	-0.002672
3633.000000	-0.002652
3632.000000	-0.002612
3631.000000	-0.002554
3630.000000	-0.002504
3629.000000	-0.002494
3628.000000	-0.002536
3627.000000	-0.002613
3626.000000	-0.002692
3625.000000	-0.002754
3624.000000	-0.002793
3623.000000	-0.002818
3622.000000	-0.002844
3621.000000	-0.002874
3620.000000	-0.002894
3619.000000	-0.002880
3618.000000	-0.002820
3617.000000	-0.002731
3616.000000	-0.002642
3615.000000	-0.002582
3614.000000	-0.002568
3613.000000	-0.002600
3612.000000	-0.002662
3611.000000	-0.002727
3610.000000	-0.002767
3609.000000	-0.002769
3608.000000	-0.002741
3607.000000	-0.002706
3606.000000	-0.002685
3605.000000	-0.002687
3604.000000	-0.002704
3603.000000	-0.002721
3602.000000	-0.002728
3601.000000	-0.002730
3600.000000	-0.002733
3599.000000	-0.002736
3598.000000	-0.002725
3597.000000	-0.002691
3596.000000	-0.002643
3595.000000	-0.002596
3594.000000	-0.002570
3593.000000	-0.002573
3592.000000	-0.002603
3591.000000	-0.002646
3590.000000	-0.002676
3589.000000	-0.002677
3588.000000	-0.002648
3587.000000	-0.002604
3586.000000	-0.002560
3585.000000	-0.002525
3584.000000	-0.002505
3583.000000	-0.002504
3582.000000	-0.002514
3581.000000	-0.002519
3580.000000	-0.002504
3579.000000	-0.002483
3578.000000	-0.002482
3577.000000	-0.002516
3576.000000	-0.002566
3575.000000	-0.002597
3574.000000	-0.002591
3573.000000	-0.002560
3572.000000	-0.002535
3571.000000	-0.002536
3570.000000	-0.002561
3569.000000	-0.002587
3568.000000	-0.002596
3567.000000	-0.002584
3566.000000	-0.002569
3565.000000	-0.002568
3564.000000	-0.002580
3563.000000	-0.002589
3562.000000	-0.002582
3561.000000	-0.002559
3560.000000	-0.002531
3559.000000	-0.002514
3558.000000	-0.002514
3557.000000	-0.002526
3556.000000	-0.002536
3555.000000	-0.002527
3554.000000	-0.002499
3553.000000	-0.002469
3552.000000	-0.002463
3551.000000	-0.002487
3550.000000	-0.002529
3549.000000	-0.002563
3548.000000	-0.002573
3547.000000	-0.002560
3546.000000	-0.002535
3545.000000	-0.002514
3544.000000	-0.002506
3543.000000	-0.002504
3542.000000	-0.002498
3541.000000	-0.002482
3540.000000	-0.002462
3539.000000	-0.002448
3538.000000	-0.002447
3537.000000	-0.002456
3536.000000	-0.002469
3535.000000	-0.002478
3534.000000	-0.002475
3533.000000	-0.002458
3532.000000	-0.002434
3531.000000	-0.002416
3530.000000	-0.002411
3529.000000	-0.002414
3528.000000	-0.002419
3527.000000	-0.002418
3526.000000	-0.002413
3525.000000	-0.002407
3524.000000	-0.002407
3523.000000	-0.002416
3522.000000	-0.002428
3521.000000	-0.002434
3520.000000	-0.002424
3519.000000	-0.002404
3518.000000	-0.002386
3517.000000	-0.002379
3516.000000	-0.002377
3515.000000	-0.002374
3514.000000	-0.002369
3513.000000	-0.002369
3512.000000	-0.002380
3511.000000	-0.002395
3510.000000	-0.002400
3509.000000	-0.002389
3508.000000	-0.002371
3507.000000	-0.002363
3506.000000	-0.002377
3505.000000	-0.002402
3504.000000	-0.002418
3503.000000	-0.002420
3502.000000	-0.002415
3501.000000	-0.002408
3500.000000	-0.002391
3499.000000	-0.002356
3498.000000	-0.002307
3497.000000	-0.002266
3496.000000	-0.002245
3495.000000	-0.002244
3494.000000	-0.002251
3493.000000	-0.002252
3492.000000	-0.002246
3491.000000	-0.002241
3490.000000	-0.002248
3489.000000	-0.002269
3488.000000	-0.002292
3487.000000	-0.002306
3486.000000	-0.002307
3485.000000	-0.002297
3484.000000	-0.002274
3483.000000	-0.002237
3482.000000	-0.002199
3481.000000	-0.002177
3480.000000	-0.002174
3479.000000	-0.002178
3478.000000	-0.002175
3477.000000	-0.002168
3476.000000	-0.002176
3475.000000	-0.002206
3474.000000	-0.002246
3473.000000	-0.002271
3472.000000	-0.002267
3471.000000	-0.002242
3470.000000	-0.002216
3469.000000	-0.002206
3468.000000	-0.002212
3467.000000	-0.002229
3466.000000	-0.002250
3465.000000	-0.002278
3464.000000	-0.002307
3463.000000	-0.002323
3462.000000	-0.002315
3461.000000	-0.002284
3460.000000	-0.002250
3459.000000	-0.002229
3458.000000	-0.002223
3457.000000	-0.002222
3456.000000	-0.002210
3455.000000	-0.002182
3454.000000	-0.002150
3453.000000	-0.002129
3452.000000	-0.002125
3451.000000	-0.002128
3450.000000	-0.002126
3449.000000	-0.002118
3448.000000	-0.002120
3447.000000	-0.002141
3446.000000	-0.002166
3445.000000	-0.002173
3444.000000	-0.002147
3443.000000	-0.002102
3442.000000	-0.002063
3441.000000	-0.002044
3440.000000	-0.002038
3439.000000	-0.002034
3438.000000	-0.002034
3437.000000	-0.002049
3436.000000	-0.002079
3435.000000	-0.002104
3434.000000	-0.002100
3433.000000	-0.002067
3432.000000	-0.002027
3431.000000	-0.002004
3430.000000	-0.001999
3429.000000	-0.001996
3428.000000	-0.001985
3427.000000	-0.001974
3426.000000	-0.001976
3425.000000	-0.001994
3424.000000	-0.002013
3423.000000	-0.002017
3422.000000	-0.002004
3421.000000	-0.001989
3420.000000	-0.001984
3419.000000	-0.001987
3418.000000	-0.001989
3417.000000	-0.001984
3416.000000	-0.001976
3415.000000	-0.001971
3414.000000	-0.001970
3413.000000	-0.001965
3412.000000	-0.001953
3411.000000	-0.001932
3410.000000	-0.001906
3409.000000	-0.001886
3408.000000	-0.001881
3407.000000	-0.001896
3406.000000	-0.001923
3405.000000	-0.001947
3404.000000	-0.001957
3403.000000	-0.001953
3402.000000	-0.001944
3401.000000	-0.001935
3400.000000	-0.001924
3399.000000	-0.001906
3398.000000	-0.001886
3397.000000	-0.001875
3396.000000	-0.001877
3395.000000	-0.001884
3394.000000	-0.001886
3393.000000	-0.001882
3392.000000	-0.001885
3391.000000	-0.001899
3390.000000	-0.001918
3389.000000	-0.001927
3388.000000	-0.001920
3387.000000	-0.001907
3386.000000	-0.001902
3385.000000	-0.001913
3384.000000	-0.001933
3383.000000	-0.001946
3382.000000	-0.001948
3381.000000	-0.001940
3380.000000	-0.001933
3379.000000	-0.001926
3378.000000	-0.001917
3377.000000	-0.001902
3376.000000	-0.001887
3375.000000	-0.001881
3374.000000	-0.001895
3373.000000	-0.001931
3372.000000	-0.001983
3371.000000	-0.002035
3370.000000	-0.002072
3369.000000	-0.002085
3368.000000	-0.002074
3367.000000	-0.002048
3366.000000	-0.002020
3365.000000	-0.002005
3364.000000	-0.002011
3363.000000	-0.002026
3362.000000	-0.002028
3361.000000	-0.002004
3360.000000	-0.001963
3359.000000	-0.001930
3358.000000	-0.001919
3357.000000	-0.001927
3356.000000	-0.001938
3355.000000	-0.001947
3354.000000	-0.001957
3353.000000	-0.001972
3352.000000	-0.001990
3351.000000	-0.002005
3350.000000	-0.002016
3349.000000	-0.002024
3348.000000	-0.002025
3347.000000	-0.002015
3346.000000	-0.001994
3345.000000	-0.001974
3344.000000	-0.001967
3343.000000	-0.001977
3342.000000	-0.001995
3341.000000	-0.002014
3340.000000	-0.002029
3339.000000	-0.002037
3338.000000	-0.002036
3337.000000	-0.002027
3336.000000	-0.002020
3335.000000	-0.002028
3334.000000	-0.002048
3333.000000	-0.002064
3332.000000	-0.002062
3331.000000	-0.002048
3330.000000	-0.002039
3329.000000	-0.002039
3328.000000	-0.002036
3327.000000	-0.002018
3326.000000	-0.001994
3325.000000	-0.001992
3324.000000	-0.002028
3323.000000	-0.002086
3322.000000	-0.002136
3321.000000	-0.002159
3320.000000	-0.002157
3319.000000	-0.002141
3318.000000	-0.002120
3317.000000	-0.002100
3316.000000	-0.002089
3315.000000	-0.002095
3314.000000	-0.002115
3313.000000	-0.002139
3312.000000	-0.002156
3311.000000	-0.002160
3310.000000	-0.002154
3309.000000	-0.002145
3308.000000	-0.002137
3307.000000	-0.002128
3306.000000	-0.002115
3305.000000	-0.002103
3304.000000	-0.002101
3303.000000	-0.002105
3302.000000	-0.002105
3301.000000	-0.002093
3300.000000	-0.002075
3299.000000	-0.002067
3298.000000	-0.002077
3297.000000	-0.002095
3296.000000	-0.002110
3295.000000	-0.002115
3294.000000	-0.002118
3293.000000	-0.002126
3292.000000	-0.002139
3291.000000	-0.002149
3290.000000	-0.002149
3289.000000	-0.002146
3288.000000	-0.002155
3287.000000	-0.002179
3286.000000	-0.002201
3285.000000	-0.002201
3284.000000	-0.002179
3283.000000	-0.002155
3282.000000	-0.002146
3281.000000	-0.002150
3280.000000	-0.002159
3279.000000	-0.002169
3278.000000	-0.002186
3277.000000	-0.002204
3276.000000	-0.002212
3275.000000	-0.002203
3274.000000	-0.002185
3273.000000	-0.002167
3272.000000	-0.002150
3271.000000	-0.002133
3270.000000	-0.002124
3269.000000	-0.002132
3268.000000	-0.002153
3267.000000	-0.002176
3266.000000	-0.002189
3265.000000	-0.002195
3264.000000	-0.002195
3263.000000	-0.002190
3262.000000	-0.002180
3261.000000	-0.002171
3260.000000	-0.002175
3259.000000	-0.002196
3258.000000	-0.002224
3257.000000	-0.002246
3256.000000	-0.002252
3255.000000	-0.002234
3254.000000	-0.002202
3253.000000	-0.002178
3252.000000	-0.002181
3251.000000	-0.002208
3250.000000	-0.002237
3249.000000	-0.002254
3248.000000	-0.002262
3247.000000	-0.002268
3246.000000	-0.002269
3245.000000	-0.002259
3244.000000	-0.002246
3243.000000	-0.002240
3242.000000	-0.002243
3241.000000	-0.002242
3240.000000	-0.002228
3239.000000	-0.002215
3238.000000	-0.002216
3237.000000	-0.002230
3236.000000	-0.002242
3235.000000	-0.002244
3234.000000	-0.002241
3233.000000	-0.002244
3232.000000	-0.002261
3231.000000	-0.002290
3230.000000	-0.002325
3229.000000	-0.002351
3228.000000	-0.002359
3227.000000	-0.002348
3226.000000	-0.002327
3225.000000	-0.002309
3224.000000	-0.002304
3223.000000	-0.002313
3222.000000	-0.002331
3221.000000	-0.002345
3220.000000	-0.002350
3219.000000	-0.002345
3218.000000	-0.002334
3217.000000	-0.002322
3216.000000	-0.002314
3215.000000	-0.002313
3214.000000	-0.002319
3213.000000	-0.002329
3212.000000	-0.002337
3211.000000	-0.002339
3210.000000	-0.002333
3209.000000	-0.002318
3208.000000	-0.002297
3207.000000	-0.002277
3206.000000	-0.002270
3205.000000	-0.002281
3204.000000	-0.002309
3203.000000	-0.002350
3202.000000	-0.002400
3201.000000	-0.002446
3200.000000	-0.002475
3199.000000	-0.002478
3198.000000	-0.002464
3197.000000	-0.002450
3196.000000	-0.002447
3195.000000	-0.002459
3194.000000	-0.002477
3193.000000	-0.002494
3192.000000	-0.002499
3191.000000	-0.002492
3190.000000	-0.002483
3189.000000	-0.002486
3188.000000	-0.002499
3187.000000	-0.002507
3186.000000	-0.002495
3185.000000	-0.002466
3184.000000	-0.002429
3183.000000	-0.002397
3182.000000	-0.002378
3181.000000	-0.002373
3180.000000	-0.002380
3179.000000	-0.002392
3178.000000	-0.002399
3177.000000	-0.002399
3176.000000	-0.002395
3175.000000	-0.002393
3174.000000	-0.002397
3173.000000	-0.002415
3172.000000	-0.002450
3171.000000	-0.002500
3170.000000	-0.002553
3169.000000	-0.002594
3168.000000	-0.002610
3167.000000	-0.002603
3166.000000	-0.002582
3165.000000	-0.002562
3164.000000	-0.002554
3163.000000	-0.002556
3162.000000	-0.002558
3161.000000	-0.002553
3160.000000	-0.002542
3159.000000	-0.002535
3158.000000	-0.002540
3157.000000	-0.002557
3156.000000	-0.002577
3155.000000	-0.002586
3154.000000	-0.002581
3153.000000	-0.002569
3152.000000	-0.002564
3151.000000	-0.002570
3150.000000	-0.002579
3149.000000	-0.002578
3148.000000	-0.002564
3147.000000	-0.002547
3146.000000	-0.002536
3145.000000	-0.002532
3144.000000	-0.002526
3143.000000	-0.002518
3142.000000	-0.002514
3141.000000	-0.002520
3140.000000	-0.002529
3139.000000	-0.002529
3138.000000	-0.002523
3137.000000	-0.002522
3136.000000	-0.002530
3135.000000	-0.002540
3134.000000	-0.002544
3133.000000	-0.002552
3132.000000	-0.002576
3131.000000	-0.002613
3130.000000	-0.002639
3129.000000	-0.002638
3128.000000	-0.002617
3127.000000	-0.002596
3126.000000	-0.002591
3125.000000	-0.002601
3124.000000	-0.002610
3123.000000	-0.002599
3122.000000	-0.002567
3121.000000	-0.002523
3120.000000	-0.002486
3119.000000	-0.002469
3118.000000	-0.002470
3117.000000	-0.002485
3116.000000	-0.002510
3115.000000	-0.002540
3114.000000	-0.002572
3113.000000	-0.002599
3112.000000	-0.002622
3111.000000	-0.002637
3110.000000	-0.002640
3109.000000	-0.002626
3108.000000	-0.002604
3107.000000	-0.002587
3106.000000	-0.002589
3105.000000	-0.002612
3104.000000	-0.002645
3103.000000	-0.002669
3102.000000	-0.002675
3101.000000	-0.002665
3100.000000	-0.002652
3099.000000	-0.002644
3098.000000	-0.002644
3097.000000	-0.002648
3096.000000	-0.002657
3095.000000	-0.002670
3094.000000	-0.002681
3093.000000	-0.002680
3092.000000	-0.002670
3091.000000	-0.002663
3090.000000	-0.002675
3089.000000	-0.002702
3088.000000	-0.002727
3087.000000	-0.002735
3086.000000	-0.002726
3085.000000	-0.002707
3084.000000	-0.002685
3083.000000	-0.002660
3082.000000	-0.002635
3081.000000	-0.002620
3080.000000	-0.002620
3079.000000	-0.002631
3078.000000	-0.002644
3077.000000	-0.002654
3076.000000	-0.002669
3075.000000	-0.002694
3074.000000	-0.002726
3073.000000	-0.002750
3072.000000	-0.002758
3071.000000	-0.002761
3070.000000	-0.002776
3069.000000	-0.002807
3068.000000	-0.002830
3067.000000	-0.002821
3066.000000	-0.002782
3065.000000	-0.002735
3064.000000	-0.002703
3063.000000	-0.002688
3062.000000	-0.002685
3061.000000	-0.002694
3060.000000	-0.002715
3059.000000	-0.002739
3058.000000	-0.002752
3057.000000	-0.002749
3056.000000	-0.002734
3055.000000	-0.002716
3054.000000	-0.002705
3053.000000	-0.002718
3052.000000	-0.002765
3051.000000	-0.002824
3050.000000	-0.002860
3049.000000	-0.002852
3048.000000	-0.002814
3047.000000	-0.002773
3046.000000	-0.002743
3045.000000	-0.002732
3044.000000	-0.002744
3043.000000	-0.002780
3042.000000	-0.002828
3041.000000	-0.002864
3040.000000	-0.002873
3039.000000	-0.002858
3038.000000	-0.002831
3037.000000	-0.002805
3036.000000	-0.002794
3035.000000	-0.002806
3034.000000	-0.002833
3033.000000	-0.002852
3032.000000	-0.002846
3031.000000	-0.002815
3030.000000	-0.002780
3029.000000	-0.002758
3028.000000	-0.002756
3027.000000	-0.002770
3026.000000	-0.002791
3025.000000	-0.002811
3024.000000	-0.002826
3023.000000	-0.002835
3022.000000	-0.002839
3021.000000	-0.002840
3020.000000	-0.002838
3019.000000	-0.002839
3018.000000	-0.002851
3017.000000	-0.002888
3016.000000	-0.002955
3015.000000	-0.003032
3014.000000	-0.003085
3013.000000	-0.003084
3012.000000	-0.003031
3011.000000	-0.002957
3010.000000	-0.002898
3009.000000	-0.002871
3008.000000	-0.002879
3007.000000	-0.002920
3006.000000	-0.002983
3005.000000	-0.003046
3004.000000	-0.003087
3003.000000	-0.003097
3002.000000	-0.003082
3001.000000	-0.003058
3000.000000	-0.003039
2999.000000	-0.003036
2998.000000	-0.003057
2997.000000	-0.003102
2996.000000	-0.003153
2995.000000	-0.003191
2994.000000	-0.003208
2993.000000	-0.003211
2992.000000	-0.003211
2991.000000	-0.003216
2990.000000	-0.003233
2989.000000	-0.003268
2988.000000	-0.003325
2987.000000	-0.003392
2986.000000	-0.003454
2985.000000	-0.003499
2984.000000	-0.003534
2983.000000	-0.003579
2982.000000	-0.003645
2981.000000	-0.003737
2980.000000	-0.003851
2979.000000	-0.003980
2978.000000	-0.004119
2977.000000	-0.004257
2976.000000	-0.004383
2975.000000	-0.004488
2974.000000	-0.004576
2973.000000	-0.004654
2972.000000	-0.004729
2971.000000	-0.004801
2970.000000	-0.004868
2969.000000	-0.004920
2968.000000	-0.004945
2967.000000	-0.004928
2966.000000	-0.004867
2965.000000	-0.004780
2964.000000	-0.004688
2963.000000	-0.004604
2962.000000	-0.004522
2961.000000	-0.004431
2960.000000	-0.004331
2959.000000	-0.004231
2958.000000	-0.004147
2957.000000	-0.004086
2956.000000	-0.004035
2955.000000	-0.003977
2954.000000	-0.003904
2953.000000	-0.003831
2952.000000	-0.003788
2951.000000	-0.003788
2950.000000	-0.003825
2949.000000	-0.003885
2948.000000	-0.003957
2947.000000	-0.004030
2946.000000	-0.004099
2945.000000	-0.004171
2944.000000	-0.004263
2943.000000	-0.004377
2942.000000	-0.004487
2941.000000	-0.004557
2940.000000	-0.004571
2939.000000	-0.004546
2938.000000	-0.004511
2937.000000	-0.004481
2936.000000	-0.004448
2935.000000	-0.004404
2934.000000	-0.004349
2933.000000	-0.004298
2932.000000	-0.004258
2931.000000	-0.004218
2930.000000	-0.004166
2929.000000	-0.004101
2928.000000	-0.004041
2927.000000	-0.004009
2926.000000	-0.004005
2925.000000	-0.004012
2924.000000	-0.004006
2923.000000	-0.003979
2922.000000	-0.003939
2921.000000	-0.003900
2920.000000	-0.003862
2919.000000	-0.003822
2918.000000	-0.003778
2917.000000	-0.003740
2916.000000	-0.003719
2915.000000	-0.003720
2914.000000	-0.003732
2913.000000	-0.003747
2912.000000	-0.003761
2911.000000	-0.003774
2910.000000	-0.003779
2909.000000	-0.003774
2908.000000	-0.003762
2907.000000	-0.003753
2906.000000	-0.003752
2905.000000	-0.003762
2904.000000	-0.003779
2903.000000	-0.003796
2902.000000	-0.003797
2901.000000	-0.003774
2900.000000	-0.003738
2899.000000	-0.003710
2898.000000	-0.003704
2897.000000	-0.003717
2896.000000	-0.003736
2895.000000	-0.003756
2894.000000	-0.003773
2893.000000	-0.003782
2892.000000	-0.003784
2891.000000	-0.003790
2890.000000	-0.003814
2889.000000	-0.003856
2888.000000	-0.003906
2887.000000	-0.003949
2886.000000	-0.003984
2885.000000	-0.004020
2884.000000	-0.004067
2883.000000	-0.004124
2882.000000	-0.004182
2881.000000	-0.004231
2880.000000	-0.004271
2879.000000	-0.004302
2878.000000	-0.004320
2877.000000	-0.004316
2876.000000	-0.004285
2875.000000	-0.004230
2874.000000	-0.004161
2873.000000	-0.004095
2872.000000	-0.004053
2871.000000	-0.004046
2870.000000	-0.004064
2869.000000	-0.004075
2868.000000	-0.004053
2867.000000	-0.003994
2866.000000	-0.003913
2865.000000	-0.003825
2864.000000	-0.003743
2863.000000	-0.003676
2862.000000	-0.003634
2861.000000	-0.003612
2860.000000	-0.003599
2859.000000	-0.003581
2858.000000	-0.003555
2857.000000	-0.003523
2856.000000	-0.003486
2855.000000	-0.003446
2854.000000	-0.003407
2853.000000	-0.003380
2852.000000	-0.003372
2851.000000	-0.003374
2850.000000	-0.003365
2849.000000	-0.003331
2848.000000	-0.003283
2847.000000	-0.003241
2846.000000	-0.003213
2845.000000	-0.003188
2844.000000	-0.003160
2843.000000	-0.003138
2842.000000	-0.003135
2841.000000	-0.003141
2840.000000	-0.003135
2839.000000	-0.003108
2838.000000	-0.003070
2837.000000	-0.003041
2836.000000	-0.003026
2835.000000	-0.003017
2834.000000	-0.003001
2833.000000	-0.002981
2832.000000	-0.002966
2831.000000	-0.002963
2830.000000	-0.002968
2829.000000	-0.002970
2828.000000	-0.002961
2827.000000	-0.002943
2826.000000	-0.002928
2825.000000	-0.002924
2824.000000	-0.002925
2823.000000	-0.002922
2822.000000	-0.002912
2821.000000	-0.002898
2820.000000	-0.002889
2819.000000	-0.002885
2818.000000	-0.002879
2817.000000	-0.002866
2816.000000	-0.002847
2815.000000	-0.002834
2814.000000	-0.002836
2813.000000	-0.002845
2812.000000	-0.002847
2811.000000	-0.002836
2810.000000	-0.002815
2809.000000	-0.002799
2808.000000	-0.002794
2807.000000	-0.002801
2806.000000	-0.002811
2805.000000	-0.002814
2804.000000	-0.002809
2803.000000	-0.002803
2802.000000	-0.002799
2801.000000	-0.002795
2800.000000	-0.002786
2799.000000	-0.002777
2798.000000	-0.002778
2797.000000	-0.002789
2796.000000	-0.002800
2795.000000	-0.002798
2794.000000	-0.002785
2793.000000	-0.002769
2792.000000	-0.002758
2791.000000	-0.002751
2790.000000	-0.002745
2789.000000	-0.002741
2788.000000	-0.002742
2787.000000	-0.002747
2786.000000	-0.002754
2785.000000	-0.002759
2784.000000	-0.002762
2783.000000	-0.002760
2782.000000	-0.002755
2781.000000	-0.002745
2780.000000	-0.002729
2779.000000	-0.002715
2778.000000	-0.002712
2777.000000	-0.002725
2776.000000	-0.002741
2775.000000	-0.002743
2774.000000	-0.002727
2773.000000	-0.002703
2772.000000	-0.002687
2771.000000	-0.002688
2770.000000	-0.002701
2769.000000	-0.002715
2768.000000	-0.002722
2767.000000	-0.002720
2766.000000	-0.002718
2765.000000	-0.002725
2764.000000	-0.002741
2763.000000	-0.002754
2762.000000	-0.002754
2761.000000	-0.002738
2760.000000	-0.002713
2759.000000	-0.002693
2758.000000	-0.002691
2757.000000	-0.002703
2756.000000	-0.002713
2755.000000	-0.002700
2754.000000	-0.002669
2753.000000	-0.002644
2752.000000	-0.002645
2751.000000	-0.002667
2750.000000	-0.002690
2749.000000	-0.002703
2748.000000	-0.002715
2747.000000	-0.002731
2746.000000	-0.002747
2745.000000	-0.002754
2744.000000	-0.002749
2743.000000	-0.002736
2742.000000	-0.002725
2741.000000	-0.002722
2740.000000	-0.002727
2739.000000	-0.002733
2738.000000	-0.002737
2737.000000	-0.002740
2736.000000	-0.002743
2735.000000	-0.002736
2734.000000	-0.002713
2733.000000	-0.002684
2732.000000	-0.002669
2731.000000	-0.002681
2730.000000	-0.002709
2729.000000	-0.002733
2728.000000	-0.002741
2727.000000	-0.002734
2726.000000	-0.002723
2725.000000	-0.002716
2724.000000	-0.002712
2723.000000	-0.002701
2722.000000	-0.002678
2721.000000	-0.002649
2720.000000	-0.002631
2719.000000	-0.002634
2718.000000	-0.002645
2717.000000	-0.002647
2716.000000	-0.002642
2715.000000	-0.002645
2714.000000	-0.002663
2713.000000	-0.002685
2712.000000	-0.002689
2711.000000	-0.002667
2710.000000	-0.002625
2709.000000	-0.002582
2708.000000	-0.002553
2707.000000	-0.002544
2706.000000	-0.002551
2705.000000	-0.002566
2704.000000	-0.002584
2703.000000	-0.002604
2702.000000	-0.002623
2701.000000	-0.002636
2700.000000	-0.002640
2699.000000	-0.002634
2698.000000	-0.002622
2697.000000	-0.002607
2696.000000	-0.002597
2695.000000	-0.002596
2694.000000	-0.002598
2693.000000	-0.002597
2692.000000	-0.002591
2691.000000	-0.002582
2690.000000	-0.002575
2689.000000	-0.002568
2688.000000	-0.002562
2687.000000	-0.002561
2686.000000	-0.002570
2685.000000	-0.002587
2684.000000	-0.002610
2683.000000	-0.002628
2682.000000	-0.002633
2681.000000	-0.002618
2680.000000	-0.002593
2679.000000	-0.002571
2678.000000	-0.002560
2677.000000	-0.002561
2676.000000	-0.002569
2675.000000	-0.002583
2674.000000	-0.002598
2673.000000	-0.002605
2672.000000	-0.002600
2671.000000	-0.002588
2670.000000	-0.002581
2669.000000	-0.002586
2668.000000	-0.002596
2667.000000	-0.002603
2666.000000	-0.002599
2665.000000	-0.002581
2664.000000	-0.002553
2663.000000	-0.002527
2662.000000	-0.002513
2661.000000	-0.002515
2660.000000	-0.002530
2659.000000	-0.002552
2658.000000	-0.002575
2657.000000	-0.002590
2656.000000	-0.002590
2655.000000	-0.002579
2654.000000	-0.002569
2653.000000	-0.002569
2652.000000	-0.002575
2651.000000	-0.002572
2650.000000	-0.002558
2649.000000	-0.002545
2648.000000	-0.002541
2647.000000	-0.002545
2646.000000	-0.002548
2645.000000	-0.002549
2644.000000	-0.002548
2643.000000	-0.002542
2642.000000	-0.002527
2641.000000	-0.002508
2640.000000	-0.002493
2639.000000	-0.002492
2638.000000	-0.002501
2637.000000	-0.002515
2636.000000	-0.002529
2635.000000	-0.002545
2634.000000	-0.002561
2633.000000	-0.002577
2632.000000	-0.002591
2631.000000	-0.002603
2630.000000	-0.002612
2629.000000	-0.002616
2628.000000	-0.002620
2627.000000	-0.002629
2626.000000	-0.002638
2625.000000	-0.002643
2624.000000	-0.002641
2623.000000	-0.002635
2622.000000	-0.002628
2621.000000	-0.002621
2620.000000	-0.002612
2619.000000	-0.002603
2618.000000	-0.002592
2617.000000	-0.002580
2616.000000	-0.002571
2615.000000	-0.002569
2614.000000	-0.002573
2613.000000	-0.002572
2612.000000	-0.002559
2611.000000	-0.002538
2610.000000	-0.002526
2609.000000	-0.002530
2608.000000	-0.002541
2607.000000	-0.002547
2606.000000	-0.002544
2605.000000	-0.002537
2604.000000	-0.002531
2603.000000	-0.002526
2602.000000	-0.002521
2601.000000	-0.002516
2600.000000	-0.002511
2599.000000	-0.002506
2598.000000	-0.002502
2597.000000	-0.002497
2596.000000	-0.002486
2595.000000	-0.002471
2594.000000	-0.002459
2593.000000	-0.002458
2592.000000	-0.002465
2591.000000	-0.002472
2590.000000	-0.002473
2589.000000	-0.002469
2588.000000	-0.002469
2587.000000	-0.002476
2586.000000	-0.002490
2585.000000	-0.002508
2584.000000	-0.002522
2583.000000	-0.002528
2582.000000	-0.002527
2581.000000	-0.002527
2580.000000	-0.002529
2579.000000	-0.002524
2578.000000	-0.002508
2577.000000	-0.002486
2576.000000	-0.002468
2575.000000	-0.002460
2574.000000	-0.002458
2573.000000	-0.002456
2572.000000	-0.002453
2571.000000	-0.002449
2570.000000	-0.002449
2569.000000	-0.002455
2568.000000	-0.002469
2567.000000	-0.002483
2566.000000	-0.002487
2565.000000	-0.002481
2564.000000	-0.002468
2563.000000	-0.002453
2562.000000	-0.002447
2561.000000	-0.002459
2560.000000	-0.002493
2559.000000	-0.002530
2558.000000	-0.002548
2557.000000	-0.002541
2556.000000	-0.002518
2555.000000	-0.002490
2554.000000	-0.002463
2553.000000	-0.002445
2552.000000	-0.002445
2551.000000	-0.002462
2550.000000	-0.002485
2549.000000	-0.002504
2548.000000	-0.002517
2547.000000	-0.002519
2546.000000	-0.002502
2545.000000	-0.002470
2544.000000	-0.002440
2543.000000	-0.002430
2542.000000	-0.002435
2541.000000	-0.002441
2540.000000	-0.002439
2539.000000	-0.002435
2538.000000	-0.002435
2537.000000	-0.002438
2536.000000	-0.002445
2535.000000	-0.002454
2534.000000	-0.002461
2533.000000	-0.002466
2532.000000	-0.002472
2531.000000	-0.002485
2530.000000	-0.002502
2529.000000	-0.002515
2528.000000	-0.002515
2527.000000	-0.002506
2526.000000	-0.002491
2525.000000	-0.002476
2524.000000	-0.002460
2523.000000	-0.002445
2522.000000	-0.002440
2521.000000	-0.002446
2520.000000	-0.002459
2519.000000	-0.002464
2518.000000	-0.002453
2517.000000	-0.002437
2516.000000	-0.002434
2515.000000	-0.002454
2514.000000	-0.002482
2513.000000	-0.002497
2512.000000	-0.002492
2511.000000	-0.002476
2510.000000	-0.002462
2509.000000	-0.002456
2508.000000	-0.002457
2507.000000	-0.002461
2506.000000	-0.002457
2505.000000	-0.002442
2504.000000	-0.002418
2503.000000	-0.002401
2502.000000	-0.002402
2501.000000	-0.002422
2500.000000	-0.002445
2499.000000	-0.002456
2498.000000	-0.002446
2497.000000	-0.002421
2496.000000	-0.002399
2495.000000	-0.002392
2494.000000	-0.002403
2493.000000	-0.002427
2492.000000	-0.002453
2491.000000	-0.002476
2490.000000	-0.002490
2489.000000	-0.002497
2488.000000	-0.002499
2487.000000	-0.002500
2486.000000	-0.002503
2485.000000	-0.002505
2484.000000	-0.002504
2483.000000	-0.002494
2482.000000	-0.002480
2481.000000	-0.002465
2480.000000	-0.002453
2479.000000	-0.002444
2478.000000	-0.002437
2477.000000	-0.002435
2476.000000	-0.002437
2475.000000	-0.002440
2474.000000	-0.002444
2473.000000	-0.002449
2472.000000	-0.002454
2471.000000	-0.002452
2470.000000	-0.002437
2469.000000	-0.002419
2468.000000	-0.002408
2467.000000	-0.002408
2466.000000	-0.002412
2465.000000	-0.002416
2464.000000	-0.002416
2463.000000	-0.002412
2462.000000	-0.002403
2461.000000	-0.002389
2460.000000	-0.002374
2459.000000	-0.002354
2458.000000	-0.002333
2457.000000	-0.002325
2456.000000	-0.002344
2455.000000	-0.002389
2454.000000	-0.002432
2453.000000	-0.002447
2452.000000	-0.002433
2451.000000	-0.002405
2450.000000	-0.002382
2449.000000	-0.002378
2448.000000	-0.002391
2447.000000	-0.002414
2446.000000	-0.002434
2445.000000	-0.002447
2444.000000	-0.002449
2443.000000	-0.002440
2442.000000	-0.002421
2441.000000	-0.002403
2440.000000	-0.002395
2439.000000	-0.002395
2438.000000	-0.002395
2437.000000	-0.002393
2436.000000	-0.002392
2435.000000	-0.002390
2434.000000	-0.002379
2433.000000	-0.002362
2432.000000	-0.002349
2431.000000	-0.002344
2430.000000	-0.002345
2429.000000	-0.002349
2428.000000	-0.002362
2427.000000	-0.002385
2426.000000	-0.002406
2425.000000	-0.002418
2424.000000	-0.002418
2423.000000	-0.002402
2422.000000	-0.002370
2421.000000	-0.002338
2420.000000	-0.002329
2419.000000	-0.002349
2418.000000	-0.002371
2417.000000	-0.002368
2416.000000	-0.002342
2415.000000	-0.002314
2414.000000	-0.002301
2413.000000	-0.002308
2412.000000	-0.002327
2411.000000	-0.002347
2410.000000	-0.002356
2409.000000	-0.002348
2408.000000	-0.002330
2407.000000	-0.002308
2406.000000	-0.002285
2405.000000	-0.002265
2404.000000	-0.002255
2403.000000	-0.002256
2402.000000	-0.002259
2401.000000	-0.002260
2400.000000	-0.002264
2399.000000	-0.002278
2398.000000	-0.002293
2397.000000	-0.002298
2396.000000	-0.002291
2395.000000	-0.002273
2394.000000	-0.002248
2393.000000	-0.002228
2392.000000	-0.002228
2391.000000	-0.002236
2390.000000	-0.002226
2389.000000	-0.002181
2388.000000	-0.002112
2387.000000	-0.002036
2386.000000	-0.001951
2385.000000	-0.001855
2384.000000	-0.001760
2383.000000	-0.001675
2382.000000	-0.001595
2381.000000	-0.001513
2380.000000	-0.001430
2379.000000	-0.001350
2378.000000	-0.001269
2377.000000	-0.001183
2376.000000	-0.001106
2375.000000	-0.001052
2374.000000	-0.001025
2373.000000	-0.001038
2372.000000	-0.001094
2371.000000	-0.001150
2370.000000	-0.001137
2369.000000	-0.001033
2368.000000	-0.000878
2367.000000	-0.000729
2366.000000	-0.000613
2365.000000	-0.000508
2364.000000	-0.000387
2363.000000	-0.000263
2362.000000	-0.000111
2361.000000	0.000073
2360.000000	0.000234
2359.000000	0.000357
2358.000000	0.000438
2357.000000	0.000498
2356.000000	0.000538
2355.000000	0.000521
2354.000000	0.000498
2353.000000	0.000594
2352.000000	0.000879
2351.000000	0.001144
2350.000000	0.001105
2349.000000	0.000772
2348.000000	0.000405
2347.000000	0.000424
2346.000000	0.001044
2345.000000	0.002142
2344.000000	0.003317
2343.000000	0.004121
2342.000000	0.004422
2341.000000	0.004229
2340.000000	0.003735
2339.000000	0.003158
2338.000000	0.002613
2337.000000	0.002112
2336.000000	0.001679
2335.000000	0.001364
2334.000000	0.001175
2333.000000	0.001095
2332.000000	0.001139
2331.000000	0.001269
2330.000000	0.001324
2329.000000	0.001259
2328.000000	0.001059
2327.000000	0.000865
2326.000000	0.000701
2325.000000	0.000594
2324.000000	0.000538
2323.000000	0.000505
2322.000000	0.000516
2321.000000	0.000557
2320.000000	0.000614
2319.000000	0.000600
2318.000000	0.000469
2317.000000	0.000253
2316.000000	0.000028
2315.000000	-0.000136
2314.000000	-0.000263
2313.000000	-0.000365
2312.000000	-0.000477
2311.000000	-0.000589
2310.000000	-0.000723
2309.000000	-0.000848
2308.000000	-0.000959
2307.000000	-0.001038
2306.000000	-0.001113
2305.000000	-0.001189
2304.000000	-0.001274
2303.000000	-0.001363
2302.000000	-0.001471
2301.000000	-0.001584
2300.000000	-0.001695
2299.000000	-0.001792
2298.000000	-0.001887
2297.000000	-0.001977
2296.000000	-0.002067
2295.000000	-0.002154
2294.000000	-0.002244
2293.000000	-0.002326
2292.000000	-0.002388
2291.000000	-0.002423
2290.000000	-0.002448
2289.000000	-0.002474
2288.000000	-0.002494
2287.000000	-0.002495
2286.000000	-0.002475
2285.000000	-0.002449
2284.000000	-0.002435
2283.000000	-0.002449
2282.000000	-0.002490
2281.000000	-0.002540
2280.000000	-0.002581
2279.000000	-0.002600
2278.000000	-0.002597
2277.000000	-0.002581
2276.000000	-0.002567
2275.000000	-0.002570
2274.000000	-0.002591
2273.000000	-0.002616
2272.000000	-0.002627
2271.000000	-0.002625
2270.000000	-0.002629
2269.000000	-0.002653
2268.000000	-0.002688
2267.000000	-0.002715
2266.000000	-0.002719
2265.000000	-0.002706
2264.000000	-0.002698
2263.000000	-0.002708
2262.000000	-0.002725
2261.000000	-0.002720
2260.000000	-0.002676
2259.000000	-0.002613
2258.000000	-0.002565
2257.000000	-0.002564
2256.000000	-0.002625
2255.000000	-0.002754
2254.000000	-0.002938
2253.000000	-0.003142
2252.000000	-0.003320
2251.000000	-0.003445
2250.000000	-0.003507
2249.000000	-0.003511
2248.000000	-0.003460
2247.000000	-0.003370
2246.000000	-0.003265
2245.000000	-0.003165
2244.000000	-0.003080
2243.000000	-0.003008
2242.000000	-0.002948
2241.000000	-0.002908
2240.000000	-0.002905
2239.000000	-0.002953
2238.000000	-0.003043
2237.000000	-0.003142
2236.000000	-0.003215
2235.000000	-0.003249
2234.000000	-0.003249
2233.000000	-0.003222
2232.000000	-0.003166
2231.000000	-0.003086
2230.000000	-0.002991
2229.000000	-0.002890
2228.000000	-0.002790
2227.000000	-0.002697
2226.000000	-0.002617
2225.000000	-0.002553
2224.000000	-0.002504
2223.000000	-0.002466
2222.000000	-0.002438
2221.000000	-0.002422
2220.000000	-0.002422
2219.000000	-0.002439
2218.000000	-0.002463
2217.000000	-0.002471
2216.000000	-0.002454
2215.000000	-0.002428
2214.000000	-0.002411
2213.000000	-0.002402
2212.000000	-0.002387
2211.000000	-0.002364
2210.000000	-0.002347
2209.000000	-0.002347
2208.000000	-0.002356
2207.000000	-0.002363
2206.000000	-0.002364
2205.000000	-0.002362
2204.000000	-0.002364
2203.000000	-0.002372
2202.000000	-0.002378
2201.000000	-0.002371
2200.000000	-0.002351
2199.000000	-0.002335
2198.000000	-0.002341
2197.000000	-0.002364
2196.000000	-0.002388
2195.000000	-0.002400
2194.000000	-0.002403
2193.000000	-0.002400
2192.000000	-0.002390
2191.000000	-0.002378
2190.000000	-0.002371
2189.000000	-0.002368
2188.000000	-0.002366
2187.000000	-0.002366
2186.000000	-0.002376
2185.000000	-0.002391
2184.000000	-0.002399
2183.000000	-0.002392
2182.000000	-0.002377
2181.000000	-0.002363
2180.000000	-0.002349
2179.000000	-0.002333
2178.000000	-0.002323
2177.000000	-0.002327
2176.000000	-0.002342
2175.000000	-0.002363
2174.000000	-0.002379
2173.000000	-0.002381
2172.000000	-0.002366
2171.000000	-0.002344
2170.000000	-0.002331
2169.000000	-0.002333
2168.000000	-0.002342
2167.000000	-0.002348
2166.000000	-0.002351
2165.000000	-0.002350
2164.000000	-0.002343
2163.000000	-0.002333
2162.000000	-0.002327
2161.000000	-0.002327
2160.000000	-0.002322
2159.000000	-0.002306
2158.000000	-0.002287
2157.000000	-0.002275
2156.000000	-0.002274
2155.000000	-0.002279
2154.000000	-0.002287
2153.000000	-0.002298
2152.000000	-0.002303
2151.000000	-0.002302
2150.000000	-0.002304
2149.000000	-0.002318
2148.000000	-0.002337
2147.000000	-0.002349
2146.000000	-0.002349
2145.000000	-0.002347
2144.000000	-0.002346
2143.000000	-0.002345
2142.000000	-0.002344
2141.000000	-0.002343
2140.000000	-0.002343
2139.000000	-0.002337
2138.000000	-0.002318
2137.000000	-0.002287
2136.000000	-0.002258
2135.000000	-0.002251
2134.000000	-0.002269
2133.000000	-0.002294
2132.000000	-0.002297
2131.000000	-0.002263
2130.000000	-0.002209
2129.000000	-0.002159
2128.000000	-0.002124
2127.000000	-0.002094
2126.000000	-0.002058
2125.000000	-0.002007
2124.000000	-0.001942
2123.000000	-0.001869
2122.000000	-0.001799
2121.000000	-0.001736
2120.000000	-0.001679
2119.000000	-0.001632
2118.000000	-0.001606
2117.000000	-0.001610
2116.000000	-0.001637
2115.000000	-0.001668
2114.000000	-0.001690
2113.000000	-0.001706
2112.000000	-0.001733
2111.000000	-0.001784
2110.000000	-0.001859
2109.000000	-0.001941
2108.000000	-0.002012
2107.000000	-0.002061
2106.000000	-0.002093
2105.000000	-0.002116
2104.000000	-0.002139
2103.000000	-0.002166
2102.000000	-0.002199
2101.000000	-0.002234
2100.000000	-0.002265
2099.000000	-0.002293
2098.000000	-0.002320
2097.000000	-0.002346
2096.000000	-0.002358
2095.000000	-0.002350
2094.000000	-0.002337
2093.000000	-0.002336
2092.000000	-0.002353
2091.000000	-0.002374
2090.000000	-0.002382
2089.000000	-0.002374
2088.000000	-0.002361
2087.000000	-0.002352
2086.000000	-0.002348
2085.000000	-0.002346
2084.000000	-0.002347
2083.000000	-0.002352
2082.000000	-0.002353
2081.000000	-0.002338
2080.000000	-0.002305
2079.000000	-0.002265
2078.000000	-0.002236
2077.000000	-0.002228
2076.000000	-0.002235
2075.000000	-0.002245
2074.000000	-0.002248
2073.000000	-0.002247
2072.000000	-0.002248
2071.000000	-0.002259
2070.000000	-0.002277
2069.000000	-0.002292
2068.000000	-0.002297
2067.000000	-0.002297
2066.000000	-0.002298
2065.000000	-0.002301
2064.000000	-0.002297
2063.000000	-0.002281
2062.000000	-0.002262
2061.000000	-0.002245
2060.000000	-0.002226
2059.000000	-0.002207
2058.000000	-0.002198
2057.000000	-0.002206
2056.000000	-0.002226
2055.000000	-0.002242
2054.000000	-0.002241
2053.000000	-0.002226
2052.000000	-0.002212
2051.000000	-0.002209
2050.000000	-0.002222
2049.000000	-0.002242
2048.000000	-0.002258
2047.000000	-0.002260
2046.000000	-0.002248
2045.000000	-0.002231
2044.000000	-0.002215
2043.000000	-0.002206
2042.000000	-0.002209
2041.000000	-0.002220
2040.000000	-0.002226
2039.000000	-0.002222
2038.000000	-0.002212
2037.000000	-0.002209
2036.000000	-0.002214
2035.000000	-0.002219
2034.000000	-0.002214
2033.000000	-0.002203
2032.000000	-0.002194
2031.000000	-0.002190
2030.000000	-0.002191
2029.000000	-0.002195
2028.000000	-0.002206
2027.000000	-0.002224
2026.000000	-0.002246
2025.000000	-0.002266
2024.000000	-0.002278
2023.000000	-0.002274
2022.000000	-0.002253
2021.000000	-0.002222
2020.000000	-0.002197
2019.000000	-0.002184
2018.000000	-0.002174
2017.000000	-0.002158
2016.000000	-0.002145
2015.000000	-0.002148
2014.000000	-0.002172
2013.000000	-0.002198
2012.000000	-0.002208
2011.000000	-0.002200
2010.000000	-0.002184
2009.000000	-0.002169
2008.000000	-0.002161
2007.000000	-0.002161
2006.000000	-0.002169
2005.000000	-0.002181
2004.000000	-0.002191
2003.000000	-0.002195
2002.000000	-0.002194
2001.000000	-0.002188
2000.000000	-0.002178
1999.000000	-0.002166
1998.000000	-0.002159
1997.000000	-0.002155
1996.000000	-0.002151
1995.000000	-0.002146
1994.000000	-0.002141
1993.000000	-0.002135
1992.000000	-0.002127
1991.000000	-0.002114
1990.000000	-0.002098
1989.000000	-0.002081
1988.000000	-0.002069
1987.000000	-0.002070
1986.000000	-0.002085
1985.000000	-0.002102
1984.000000	-0.002110
1983.000000	-0.002110
1982.000000	-0.002112
1981.000000	-0.002118
1980.000000	-0.002128
1979.000000	-0.002137
1978.000000	-0.002143
1977.000000	-0.002143
1976.000000	-0.002134
1975.000000	-0.002125
1974.000000	-0.002122
1973.000000	-0.002123
1972.000000	-0.002115
1971.000000	-0.002096
1970.000000	-0.002081
1969.000000	-0.002085
1968.000000	-0.002107
1967.000000	-0.002134
1966.000000	-0.002149
1965.000000	-0.002146
1964.000000	-0.002124
1963.000000	-0.002096
1962.000000	-0.002077
1961.000000	-0.002074
1960.000000	-0.002081
1959.000000	-0.002085
1958.000000	-0.002085
1957.000000	-0.002085
1956.000000	-0.002089
1955.000000	-0.002095
1954.000000	-0.002095
1953.000000	-0.002085
1952.000000	-0.002071
1951.000000	-0.002061
1950.000000	-0.002059
1949.000000	-0.002061
1948.000000	-0.002057
1947.000000	-0.002047
1946.000000	-0.002039
1945.000000	-0.002037
1944.000000	-0.002037
1943.000000	-0.002037
1942.000000	-0.002038
1941.000000	-0.002045
1940.000000	-0.002057
1939.000000	-0.002068
1938.000000	-0.002076
1937.000000	-0.002077
1936.000000	-0.002070
1935.000000	-0.002058
1934.000000	-0.002046
1933.000000	-0.002043
1932.000000	-0.002051
1931.000000	-0.002069
1930.000000	-0.002091
1929.000000	-0.002106
1928.000000	-0.002105
1927.000000	-0.002088
1926.000000	-0.002065
1925.000000	-0.002047
1924.000000	-0.002042
1923.000000	-0.002048
1922.000000	-0.002057
1921.000000	-0.002055
1920.000000	-0.002037
1919.000000	-0.002013
1918.000000	-0.001992
1917.000000	-0.001980
1916.000000	-0.001977
1915.000000	-0.001988
1914.000000	-0.002020
1913.000000	-0.002060
1912.000000	-0.002085
1911.000000	-0.002086
1910.000000	-0.002075
1909.000000	-0.002069
1908.000000	-0.002070
1907.000000	-0.002076
1906.000000	-0.002085
1905.000000	-0.002097
1904.000000	-0.002102
1903.000000	-0.002090
1902.000000	-0.002069
1901.000000	-0.002052
1900.000000	-0.002048
1899.000000	-0.002053
1898.000000	-0.002058
1897.000000	-0.002059
1896.000000	-0.002058
1895.000000	-0.002058
1894.000000	-0.002062
1893.000000	-0.002072
1892.000000	-0.002082
1891.000000	-0.002081
1890.000000	-0.002066
1889.000000	-0.002041
1888.000000	-0.002016
1887.000000	-0.002002
1886.000000	-0.002004
1885.000000	-0.002018
1884.000000	-0.002030
1883.000000	-0.002025
1882.000000	-0.002007
1881.000000	-0.001988
1880.000000	-0.001975
1879.000000	-0.001971
1878.000000	-0.001976
1877.000000	-0.001996
1876.000000	-0.002034
1875.000000	-0.002076
1874.000000	-0.002100
1873.000000	-0.002088
1872.000000	-0.002043
1871.000000	-0.001989
1870.000000	-0.001959
1869.000000	-0.001972
1868.000000	-0.002016
1867.000000	-0.002062
1866.000000	-0.002087
1865.000000	-0.002092
1864.000000	-0.002085
1863.000000	-0.002075
1862.000000	-0.002061
1861.000000	-0.002036
1860.000000	-0.002000
1859.000000	-0.001964
1858.000000	-0.001941
1857.000000	-0.001939
1856.000000	-0.001953
1855.000000	-0.001973
1854.000000	-0.001998
1853.000000	-0.002021
1852.000000	-0.002032
1851.000000	-0.002025
1850.000000	-0.002005
1849.000000	-0.001985
1848.000000	-0.001974
1847.000000	-0.001973
1846.000000	-0.001981
1845.000000	-0.001992
1844.000000	-0.002000
1843.000000	-0.002001
1842.000000	-0.001999
1841.000000	-0.001995
1840.000000	-0.001989
1839.000000	-0.001979
1838.000000	-0.001970
1837.000000	-0.001963
1836.000000	-0.001958
1835.000000	-0.001950
1834.000000	-0.001945
1833.000000	-0.001953
1832.000000	-0.001979
1831.000000	-0.002012
1830.000000	-0.002030
1829.000000	-0.002020
1828.000000	-0.001994
1827.000000	-0.001974
1826.000000	-0.001966
1825.000000	-0.001961
1824.000000	-0.001950
1823.000000	-0.001942
1822.000000	-0.001947
1821.000000	-0.001961
1820.000000	-0.001974
1819.000000	-0.001977
1818.000000	-0.001973
1817.000000	-0.001964
1816.000000	-0.001952
1815.000000	-0.001944
1814.000000	-0.001945
1813.000000	-0.001952
1812.000000	-0.001955
1811.000000	-0.001952
1810.000000	-0.001950
1809.000000	-0.001951
1808.000000	-0.001945
1807.000000	-0.001929
1806.000000	-0.001912
1805.000000	-0.001906
1804.000000	-0.001909
1803.000000	-0.001916
1802.000000	-0.001929
1801.000000	-0.001952
1800.000000	-0.001976
1799.000000	-0.001983
1798.000000	-0.001968
1797.000000	-0.001938
1796.000000	-0.001909
1795.000000	-0.001894
1794.000000	-0.001901
1793.000000	-0.001926
1792.000000	-0.001951
1791.000000	-0.001961
1790.000000	-0.001950
1789.000000	-0.001928
1788.000000	-0.001911
1787.000000	-0.001906
1786.000000	-0.001915
1785.000000	-0.001929
1784.000000	-0.001939
1783.000000	-0.001943
1782.000000	-0.001947
1781.000000	-0.001950
1780.000000	-0.001947
1779.000000	-0.001935
1778.000000	-0.001925
1777.000000	-0.001918
1776.000000	-0.001902
1775.000000	-0.001871
1774.000000	-0.001839
1773.000000	-0.001825
1772.000000	-0.001826
1771.000000	-0.001832
1770.000000	-0.001839
1769.000000	-0.001854
1768.000000	-0.001875
1767.000000	-0.001892
1766.000000	-0.001891
1765.000000	-0.001872
1764.000000	-0.001845
1763.000000	-0.001824
1762.000000	-0.001818
1761.000000	-0.001823
1760.000000	-0.001829
1759.000000	-0.001829
1758.000000	-0.001832
1757.000000	-0.001849
1756.000000	-0.001870
1755.000000	-0.001872
1754.000000	-0.001844
1753.000000	-0.001795
1752.000000	-0.001752
1751.000000	-0.001734
1750.000000	-0.001748
1749.000000	-0.001784
1748.000000	-0.001823
1747.000000	-0.001850
1746.000000	-0.001858
1745.000000	-0.001851
1744.000000	-0.001832
1743.000000	-0.001797
1742.000000	-0.001745
1741.000000	-0.001691
1740.000000	-0.001662
1739.000000	-0.001663
1738.000000	-0.001678
1737.000000	-0.001689
1736.000000	-0.001702
1735.000000	-0.001724
1734.000000	-0.001730
1733.000000	-0.001701
1732.000000	-0.001654
1731.000000	-0.001623
1730.000000	-0.001626
1729.000000	-0.001651
1728.000000	-0.001667
1727.000000	-0.001658
1726.000000	-0.001629
1725.000000	-0.001590
1724.000000	-0.001555
1723.000000	-0.001529
1722.000000	-0.001509
1721.000000	-0.001490
1720.000000	-0.001475
1719.000000	-0.001473
1718.000000	-0.001473
1717.000000	-0.001455
1716.000000	-0.001406
1715.000000	-0.001332
1714.000000	-0.001252
1713.000000	-0.001187
1712.000000	-0.001141
1711.000000	-0.001106
1710.000000	-0.001068
1709.000000	-0.001010
1708.000000	-0.000934
1707.000000	-0.000870
1706.000000	-0.000849
1705.000000	-0.000870
1704.000000	-0.000894
1703.000000	-0.000879
1702.000000	-0.000836
1701.000000	-0.000799
1700.000000	-0.000776
1699.000000	-0.000767
1698.000000	-0.000766
1697.000000	-0.000773
1696.000000	-0.000783
1695.000000	-0.000785
1694.000000	-0.000785
1693.000000	-0.000790
1692.000000	-0.000797
1691.000000	-0.000796
1690.000000	-0.000793
1689.000000	-0.000793
1688.000000	-0.000798
1687.000000	-0.000806
1686.000000	-0.000825
1685.000000	-0.000855
1684.000000	-0.000864
1683.000000	-0.000840
1682.000000	-0.000802
1681.000000	-0.000768
1680.000000	-0.000736
1679.000000	-0.000702
1678.000000	-0.000675
1677.000000	-0.000665
1676.000000	-0.000666
1675.000000	-0.000663
1674.000000	-0.000658
1673.000000	-0.000665
1672.000000	-0.000679
1671.000000	-0.000686
1670.000000	-0.000674
1669.000000	-0.000651
1668.000000	-0.000627
1667.000000	-0.000606
1666.000000	-0.000590
1665.000000	-0.000586
1664.000000	-0.000589
1663.000000	-0.000580
1662.000000	-0.000551
1661.000000	-0.000509
1660.000000	-0.000475
1659.000000	-0.000472
1658.000000	-0.000511
1657.000000	-0.000576
1656.000000	-0.000621
1655.000000	-0.000614
1654.000000	-0.000558
1653.000000	-0.000482
1652.000000	-0.000430
1651.000000	-0.000400
1650.000000	-0.000365
1649.000000	-0.000322
1648.000000	-0.000296
1647.000000	-0.000308
1646.000000	-0.000350
1645.000000	-0.000389
1644.000000	-0.000408
1643.000000	-0.000416
1642.000000	-0.000436
1641.000000	-0.000470
1640.000000	-0.000509
1639.000000	-0.000532
1638.000000	-0.000535
1637.000000	-0.000525
1636.000000	-0.000510
1635.000000	-0.000495
1634.000000	-0.000477
1633.000000	-0.000463
1632.000000	-0.000456
1631.000000	-0.000456
1630.000000	-0.000459
1629.000000	-0.000462
1628.000000	-0.000467
1627.000000	-0.000479
1626.000000	-0.000498
1625.000000	-0.000513
1624.000000	-0.000508
1623.000000	-0.000480
1622.000000	-0.000452
1621.000000	-0.000441
1620.000000	-0.000446
1619.000000	-0.000458
1618.000000	-0.000478
1617.000000	-0.000508
1616.000000	-0.000535
1615.000000	-0.000544
1614.000000	-0.000536
1613.000000	-0.000527
1612.000000	-0.000530
1611.000000	-0.000543
1610.000000	-0.000557
1609.000000	-0.000555
1608.000000	-0.000531
1607.000000	-0.000492
1606.000000	-0.000454
1605.000000	-0.000420
1604.000000	-0.000385
1603.000000	-0.000349
1602.000000	-0.000323
1601.000000	-0.000312
1600.000000	-0.000311
1599.000000	-0.000315
1598.000000	-0.000324
1597.000000	-0.000336
1596.000000	-0.000346
1595.000000	-0.000356
1594.000000	-0.000375
1593.000000	-0.000409
1592.000000	-0.000445
1591.000000	-0.000472
1590.000000	-0.000491
1589.000000	-0.000511
1588.000000	-0.000529
1587.000000	-0.000535
1586.000000	-0.000525
1585.000000	-0.000512
1584.000000	-0.000509
1583.000000	-0.000524
1582.000000	-0.000558
1581.000000	-0.000595
1580.000000	-0.000608
1579.000000	-0.000581
1578.000000	-0.000521
1577.000000	-0.000459
1576.000000	-0.000421
1575.000000	-0.000414
1574.000000	-0.000429
1573.000000	-0.000453
1572.000000	-0.000479
1571.000000	-0.000504
1570.000000	-0.000526
1569.000000	-0.000540
1568.000000	-0.000536
1567.000000	-0.000509
1566.000000	-0.000465
1565.000000	-0.000421
1564.000000	-0.000389
1563.000000	-0.000366
1562.000000	-0.000328
1561.000000	-0.000265
1560.000000	-0.000197
1559.000000	-0.000174
1558.000000	-0.000240
1557.000000	-0.000352
1556.000000	-0.000439
1555.000000	-0.000481
1554.000000	-0.000498
1553.000000	-0.000521
1552.000000	-0.000564
1551.000000	-0.000616
1550.000000	-0.000661
1549.000000	-0.000697
1548.000000	-0.000734
1547.000000	-0.000781
1546.000000	-0.000838
1545.000000	-0.000900
1544.000000	-0.000966
1543.000000	-0.001028
1542.000000	-0.001066
1541.000000	-0.001070
1540.000000	-0.001080
1539.000000	-0.001152
1538.000000	-0.001279
1537.000000	-0.001396
1536.000000	-0.001458
1535.000000	-0.001466
1534.000000	-0.001451
1533.000000	-0.001448
1532.000000	-0.001486
1531.000000	-0.001592
1530.000000	-0.001762
1529.000000	-0.001935
1528.000000	-0.002021
1527.000000	-0.001987
1526.000000	-0.001897
1525.000000	-0.001828
1524.000000	-0.001787
1523.000000	-0.001746
1522.000000	-0.001707
1521.000000	-0.001702
1520.000000	-0.001719
1519.000000	-0.001724
1518.000000	-0.001728
1517.000000	-0.001799
1516.000000	-0.001963
1515.000000	-0.002135
1514.000000	-0.002183
1513.000000	-0.002063
1512.000000	-0.001866
1511.000000	-0.001735
1510.000000	-0.001733
1509.000000	-0.001804
1508.000000	-0.001852
1507.000000	-0.001842
1506.000000	-0.001805
1505.000000	-0.001770
1504.000000	-0.001741
1503.000000	-0.001726
1502.000000	-0.001744
1501.000000	-0.001800
1500.000000	-0.001871
1499.000000	-0.001923
1498.000000	-0.001942
1497.000000	-0.001924
1496.000000	-0.001870
1495.000000	-0.001795
1494.000000	-0.001736
1493.000000	-0.001731
1492.000000	-0.001786
1491.000000	-0.001876
1490.000000	-0.001968
1489.000000	-0.002038
1488.000000	-0.002086
1487.000000	-0.002132
1486.000000	-0.002228
1485.000000	-0.002405
1484.000000	-0.002625
1483.000000	-0.002802
1482.000000	-0.002878
1481.000000	-0.002871
1480.000000	-0.002835
1479.000000	-0.002797
1478.000000	-0.002742
1477.000000	-0.002657
1476.000000	-0.002560
1475.000000	-0.002488
1474.000000	-0.002464
1473.000000	-0.002487
1472.000000	-0.002542
1471.000000	-0.002607
1470.000000	-0.002656
1469.000000	-0.002667
1468.000000	-0.002674
1467.000000	-0.002785
1466.000000	-0.003099
1465.000000	-0.003537
1464.000000	-0.003816
1463.000000	-0.003711
1462.000000	-0.003289
1461.000000	-0.002818
1460.000000	-0.002509
1459.000000	-0.002379
1458.000000	-0.002325
1457.000000	-0.002290
1456.000000	-0.002288
1455.000000	-0.002321
1454.000000	-0.002363
1453.000000	-0.002419
1452.000000	-0.002524
1451.000000	-0.002667
1450.000000	-0.002759
1449.000000	-0.002716
1448.000000	-0.002556
1447.000000	-0.002391
1446.000000	-0.002310
1445.000000	-0.002292
1444.000000	-0.002258
1443.000000	-0.002178
1442.000000	-0.002091
1441.000000	-0.002054
1440.000000	-0.002084
1439.000000	-0.002169
1438.000000	-0.002303
1437.000000	-0.002461
1436.000000	-0.002562
1435.000000	-0.002518
1434.000000	-0.002329
1433.000000	-0.002085
1432.000000	-0.001890
1431.000000	-0.001798
1430.000000	-0.001795
1429.000000	-0.001850
1428.000000	-0.001937
1427.000000	-0.002042
1426.000000	-0.002173
1425.000000	-0.002359
1424.000000	-0.002606
1423.000000	-0.002843
1422.000000	-0.002948
1421.000000	-0.002841
1420.000000	-0.002557
1419.000000	-0.002242
1418.000000	-0.002041
1417.000000	-0.001971
1416.000000	-0.001958
1415.000000	-0.001941
1414.000000	-0.001913
1413.000000	-0.001897
1412.000000	-0.001913
1411.000000	-0.001963
1410.000000	-0.002035
1409.000000	-0.002098
1408.000000	-0.002114
1407.000000	-0.002053
1406.000000	-0.001936
1405.000000	-0.001824
1404.000000	-0.001772
1403.000000	-0.001781
1402.000000	-0.001812
1401.000000	-0.001834
1400.000000	-0.001847
1399.000000	-0.001864
1398.000000	-0.001891
1397.000000	-0.001915
1396.000000	-0.001916
1395.000000	-0.001873
1394.000000	-0.001791
1393.000000	-0.001697
1392.000000	-0.001625
1391.000000	-0.001587
1390.000000	-0.001579
1389.000000	-0.001589
1388.000000	-0.001601
1387.000000	-0.001592
1386.000000	-0.001549
1385.000000	-0.001480
1384.000000	-0.001406
1383.000000	-0.001347
1382.000000	-0.001317
1381.000000	-0.001338
1380.000000	-0.001428
1379.000000	-0.001559
1378.000000	-0.001664
1377.000000	-0.001679
1376.000000	-0.001597
1375.000000	-0.001464
1374.000000	-0.001338
1373.000000	-0.001247
1372.000000	-0.001187
1371.000000	-0.001140
1370.000000	-0.001100
1369.000000	-0.001068
1368.000000	-0.001051
1367.000000	-0.001050
1366.000000	-0.001060
1365.000000	-0.001072
1364.000000	-0.001081
1363.000000	-0.001081
1362.000000	-0.001071
1361.000000	-0.001051
1360.000000	-0.001029
1359.000000	-0.001018
1358.000000	-0.001032
1357.000000	-0.001069
1356.000000	-0.001124
1355.000000	-0.001195
1354.000000	-0.001294
1353.000000	-0.001424
1352.000000	-0.001556
1351.000000	-0.001641
1350.000000	-0.001642
1349.000000	-0.001572
1348.000000	-0.001470
1347.000000	-0.001371
1346.000000	-0.001284
1345.000000	-0.001213
1344.000000	-0.001167
1343.000000	-0.001142
1342.000000	-0.001128
1341.000000	-0.001117
1340.000000	-0.001120
1339.000000	-0.001143
1338.000000	-0.001175
1337.000000	-0.001189
1336.000000	-0.001176
1335.000000	-0.001150
1334.000000	-0.001132
1333.000000	-0.001127
1332.000000	-0.001127
1331.000000	-0.001119
1330.000000	-0.001097
1329.000000	-0.001060
1328.000000	-0.001017
1327.000000	-0.000981
1326.000000	-0.000962
1325.000000	-0.000960
1324.000000	-0.000962
1323.000000	-0.000954
1322.000000	-0.000931
1321.000000	-0.000898
1320.000000	-0.000865
1319.000000	-0.000837
1318.000000	-0.000811
1317.000000	-0.000790
1316.000000	-0.000777
1315.000000	-0.000772
1314.000000	-0.000761
1313.000000	-0.000727
1312.000000	-0.000674
1311.000000	-0.000623
1310.000000	-0.000590
1309.000000	-0.000575
1308.000000	-0.000566
1307.000000	-0.000555
1306.000000	-0.000542
1305.000000	-0.000526
1304.000000	-0.000506
1303.000000	-0.000483
1302.000000	-0.000468
1301.000000	-0.000471
1300.000000	-0.000491
1299.000000	-0.000515
1298.000000	-0.000527
1297.000000	-0.000525
1296.000000	-0.000517
1295.000000	-0.000516
1294.000000	-0.000513
1293.000000	-0.000498
1292.000000	-0.000470
1291.000000	-0.000449
1290.000000	-0.000445
1289.000000	-0.000447
1288.000000	-0.000434
1287.000000	-0.000401
1286.000000	-0.000359
1285.000000	-0.000318
1284.000000	-0.000277
1283.000000	-0.000229
1282.000000	-0.000167
1281.000000	-0.000088
1280.000000	0.000003
1279.000000	0.000089
1278.000000	0.000151
1277.000000	0.000176
1276.000000	0.000159
1275.000000	0.000096
1274.000000	-0.000006
1273.000000	-0.000128
1272.000000	-0.000249
1271.000000	-0.000362
1270.000000	-0.000478
1269.000000	-0.000594
1268.000000	-0.000693
1267.000000	-0.000753
1266.000000	-0.000776
1265.000000	-0.000781
1264.000000	-0.000785
1263.000000	-0.000782
1262.000000	-0.000762
1261.000000	-0.000725
1260.000000	-0.000678
1259.000000	-0.000623
1258.000000	-0.000556
1257.000000	-0.000477
1256.000000	-0.000389
1255.000000	-0.000301
1254.000000	-0.000214
1253.000000	-0.000124
1252.000000	-0.000023
1251.000000	0.000084
1250.000000	0.000190
1249.000000	0.000295
1248.000000	0.000415
1247.000000	0.000567
1246.000000	0.000752
1245.000000	0.000950
1244.000000	0.001139
1243.000000	0.001315
1242.000000	0.001487
1241.000000	0.001654
1240.000000	0.001800
1239.000000	0.001906
1238.000000	0.001973
1237.000000	0.002012
1236.000000	0.002025
1235.000000	0.001995
1234.000000	0.001913
1233.000000	0.001793
1232.000000	0.001666
1231.000000	0.001553
1230.000000	0.001455
1229.000000	0.001369
1228.000000	0.001292
1227.000000	0.001218
1226.000000	0.001136
1225.000000	0.001042
1224.000000	0.000937
1223.000000	0.000827
1222.000000	0.000720
1221.000000	0.000631
1220.000000	0.000579
1219.000000	0.000563
1218.000000	0.000553
1217.000000	0.000518
1216.000000	0.000455
1215.000000	0.000391
1214.000000	0.000349
1213.000000	0.000332
1212.000000	0.000326
1211.000000	0.000325
1210.000000	0.000323
1209.000000	0.000317
1208.000000	0.000307
1207.000000	0.000297
1206.000000	0.000292
1205.000000	0.000294
1204.000000	0.000293
1203.000000	0.000279
1202.000000	0.000246
1201.000000	0.000202
1200.000000	0.000167
1199.000000	0.000157
1198.000000	0.000161
1197.000000	0.000156
1196.000000	0.000137
1195.000000	0.000126
1194.000000	0.000153
1193.000000	0.000220
1192.000000	0.000296
1191.000000	0.000344
1190.000000	0.000358
1189.000000	0.000355
1188.000000	0.000356
1187.000000	0.000362
1186.000000	0.000358
1185.000000	0.000338
1184.000000	0.000316
1183.000000	0.000308
1182.000000	0.000316
1181.000000	0.000326
1180.000000	0.000328
1179.000000	0.000323
1178.000000	0.000316
1177.000000	0.000311
1176.000000	0.000312
1175.000000	0.000315
1174.000000	0.000307
1173.000000	0.000285
1172.000000	0.000260
1171.000000	0.000243
1170.000000	0.000230
1169.000000	0.000202
1168.000000	0.000157
1167.000000	0.000118
1166.000000	0.000105
1165.000000	0.000123
1164.000000	0.000168
1163.000000	0.000232
1162.000000	0.000301
1161.000000	0.000351
1160.000000	0.000374
1159.000000	0.000382
1158.000000	0.000393
1157.000000	0.000406
1156.000000	0.000407
1155.000000	0.000384
1154.000000	0.000341
1153.000000	0.000294
1152.000000	0.000258
1151.000000	0.000244
1150.000000	0.000246
1149.000000	0.000247
1148.000000	0.000243
1147.000000	0.000243
1146.000000	0.000259
1145.000000	0.000288
1144.000000	0.000321
1143.000000	0.000363
1142.000000	0.000417
1141.000000	0.000467
1140.000000	0.000483
1139.000000	0.000457
1138.000000	0.000416
1137.000000	0.000396
1136.000000	0.000405
1135.000000	0.000421
1134.000000	0.000420
1133.000000	0.000404
1132.000000	0.000393
1131.000000	0.000401
1130.000000	0.000423
1129.000000	0.000443
1128.000000	0.000453
1127.000000	0.000464
1126.000000	0.000487
1125.000000	0.000520
1124.000000	0.000550
1123.000000	0.000564
1122.000000	0.000556
1121.000000	0.000536
1120.000000	0.000518
1119.000000	0.000503
1118.000000	0.000480
1117.000000	0.000444
1116.000000	0.000416
1115.000000	0.000420
1114.000000	0.000449
1113.000000	0.000461
1112.000000	0.000422
1111.000000	0.000343
1110.000000	0.000264
1109.000000	0.000214
1108.000000	0.000188
1107.000000	0.000170
1106.000000	0.000162
1105.000000	0.000180
1104.000000	0.000232
1103.000000	0.000301
1102.000000	0.000357
1101.000000	0.000384
1100.000000	0.000389
1099.000000	0.000388
1098.000000	0.000385
1097.000000	0.000376
1096.000000	0.000358
1095.000000	0.000337
1094.000000	0.000315
1093.000000	0.000289
1092.000000	0.000257
1091.000000	0.000228
1090.000000	0.000207
1089.000000	0.000192
1088.000000	0.000174
1087.000000	0.000155
1086.000000	0.000134
1085.000000	0.000102
1084.000000	0.000048
1083.000000	-0.000023
1082.000000	-0.000083
1081.000000	-0.000112
1080.000000	-0.000121
1079.000000	-0.000140
1078.000000	-0.000182
1077.000000	-0.000228
1076.000000	-0.000259
1075.000000	-0.000278
1074.000000	-0.000307
1073.000000	-0.000351
1072.000000	-0.000397
1071.000000	-0.000428
1070.000000	-0.000437
1069.000000	-0.000424
1068.000000	-0.000396
1067.000000	-0.000384
1066.000000	-0.000419
1065.000000	-0.000502
1064.000000	-0.000590
1063.000000	-0.000646
1062.000000	-0.000679
1061.000000	-0.000721
1060.000000	-0.000767
1059.000000	-0.000775
1058.000000	-0.000724
1057.000000	-0.000642
1056.000000	-0.000585
1055.000000	-0.000588
1054.000000	-0.000645
1053.000000	-0.000722
1052.000000	-0.000777
1051.000000	-0.000792
1050.000000	-0.000786
1049.000000	-0.000788
1048.000000	-0.000798
1047.000000	-0.000794
1046.000000	-0.000783
1045.000000	-0.000805
1044.000000	-0.000876
1043.000000	-0.000949
1042.000000	-0.000961
1041.000000	-0.000906
1040.000000	-0.000840
1039.000000	-0.000819
1038.000000	-0.000848
1037.000000	-0.000892
1036.000000	-0.000922
1035.000000	-0.000940
1034.000000	-0.000967
1033.000000	-0.001009
1032.000000	-0.001041
1031.000000	-0.001034
1030.000000	-0.000994
1029.000000	-0.000965
1028.000000	-0.000971
1027.000000	-0.000986
1026.000000	-0.000967
1025.000000	-0.000912
1024.000000	-0.000862
1023.000000	-0.000844
1022.000000	-0.000842
1021.000000	-0.000818
1020.000000	-0.000757
1019.000000	-0.000687
1018.000000	-0.000648
1017.000000	-0.000651
1016.000000	-0.000670
1015.000000	-0.000664
1014.000000	-0.000616
1013.000000	-0.000552
1012.000000	-0.000510
1011.000000	-0.000497
1010.000000	-0.000484
1009.000000	-0.000441
1008.000000	-0.000369
1007.000000	-0.000297
1006.000000	-0.000249
1005.000000	-0.000221
1004.000000	-0.000191
1003.000000	-0.000143
1002.000000	-0.000076
1001.000000	0.000004
1000.000000	0.000095
999.000000	0.000187
998.000000	0.000264
997.000000	0.000310
996.000000	0.000332
995.000000	0.000354
994.000000	0.000396
993.000000	0.000459
992.000000	0.000523
991.000000	0.000565
990.000000	0.000575
989.000000	0.000565
988.000000	0.000560
987.000000	0.000576
986.000000	0.000607
985.000000	0.000645
984.000000	0.000697
983.000000	0.000772
982.000000	0.000853
981.000000	0.000906
980.000000	0.000917
979.000000	0.000911
978.000000	0.000925
977.000000	0.000960
976.000000	0.000992
975.000000	0.000999
974.000000	0.000983
973.000000	0.000968
972.000000	0.000975
971.000000	0.001005
970.000000	0.001040
969.000000	0.001060
968.000000	0.001068
967.000000	0.001084
966.000000	0.001114
965.000000	0.001144
964.000000	0.001166
963.000000	0.001189
962.000000	0.001215
961.000000	0.001207
960.000000	0.001127
959.000000	0.000996
958.000000	0.000897
957.000000	0.000898
956.000000	0.000987
955.000000	0.001093
954.000000	0.001153
953.000000	0.001154
952.000000	0.001111
951.000000	0.001046
950.000000	0.000985
949.000000	0.000957
948.000000	0.000976
947.000000	0.001017
946.000000	0.001030
945.000000	0.000983
944.000000	0.000895
943.000000	0.000815
942.000000	0.000774
941.000000	0.000764
940.000000	0.000756
939.000000	0.000737
938.000000	0.000719
937.000000	0.000711
936.000000	0.000705
935.000000	0.000684
934.000000	0.000652
933.000000	0.000641
932.000000	0.000678
931.000000	0.000759
930.000000	0.000849
929.000000	0.000919
928.000000	0.000965
927.000000	0.000996
926.000000	0.001008
925.000000	0.000982
924.000000	0.000908
923.000000	0.000808
922.000000	0.000726
921.000000	0.000702
920.000000	0.000739
919.000000	0.000794
918.000000	0.000820
917.000000	0.000811
916.000000	0.000804
915.000000	0.000825
914.000000	0.000855
913.000000	0.000864
912.000000	0.000853
911.000000	0.000853
910.000000	0.000871
909.000000	0.000881
908.000000	0.000865
907.000000	0.000835
906.000000	0.000812
905.000000	0.000802
904.000000	0.000803
903.000000	0.000825
902.000000	0.000872
901.000000	0.000935
900.000000	0.001006
899.000000	0.001081
898.000000	0.001150
897.000000	0.001194
896.000000	0.001204
895.000000	0.001199
894.000000	0.001199
893.000000	0.001198
892.000000	0.001176
891.000000	0.001142
890.000000	0.001123
889.000000	0.001135
888.000000	0.001158
887.000000	0.001162
886.000000	0.001143
885.000000	0.001122
884.000000	0.001114
883.000000	0.001113
882.000000	0.001114
881.000000	0.001126
880.000000	0.001166
879.000000	0.001234
878.000000	0.001304
877.000000	0.001355
876.000000	0.001389
875.000000	0.001413
874.000000	0.001425
873.000000	0.001422
872.000000	0.001417
871.000000	0.001430
870.000000	0.001465
869.000000	0.001516
868.000000	0.001590
867.000000	0.001693
866.000000	0.001804
865.000000	0.001879
864.000000	0.001904
863.000000	0.001909
862.000000	0.001943
861.000000	0.002025
860.000000	0.002139
859.000000	0.002261
858.000000	0.002378
857.000000	0.002496
856.000000	0.002637
855.000000	0.002823
854.000000	0.003059
853.000000	0.003330
852.000000	0.003606
851.000000	0.003835
850.000000	0.003945
849.000000	0.003878
848.000000	0.003639
847.000000	0.003299
846.000000	0.002943
845.000000	0.002628
844.000000	0.002374
843.000000	0.002187
842.000000	0.002050
841.000000	0.001930
840.000000	0.001789
839.000000	0.001614
838.000000	0.001430
837.000000	0.001274
836.000000	0.001180
835.000000	0.001149
834.000000	0.001147
833.000000	0.001137
832.000000	0.001109
831.000000	0.001085
830.000000	0.001074
829.000000	0.001070
828.000000	0.001070
827.000000	0.001086
826.000000	0.001116
825.000000	0.001149
824.000000	0.001180
823.000000	0.001220
822.000000	0.001271
821.000000	0.001313
820.000000	0.001333
819.000000	0.001346
818.000000	0.001378
817.000000	0.001440
816.000000	0.001536
815.000000	0.001661
814.000000	0.001782
813.000000	0.001849
812.000000	0.001838
811.000000	0.001779
810.000000	0.001730
809.000000	0.001717
808.000000	0.001730
807.000000	0.001739
806.000000	0.001718
805.000000	0.001659
804.000000	0.001580
803.000000	0.001508
802.000000	0.001458
801.000000	0.001429
800.000000	0.001419
799.000000	0.001430
798.000000	0.001453
797.000000	0.001476
796.000000	0.001506
795.000000	0.001562
794.000000	0.001639
793.000000	0.001698
792.000000	0.001701
791.000000	0.001647
790.000000	0.001571
789.000000	0.001514
788.000000	0.001509
787.000000	0.001569
786.000000	0.001671
785.000000	0.001768
784.000000	0.001824
783.000000	0.001833
782.000000	0.001806
781.000000	0.001761
780.000000	0.001729
779.000000	0.001737
778.000000	0.001785
777.000000	0.001841
776.000000	0.001871
775.000000	0.001864
774.000000	0.001830
773.000000	0.001794
772.000000	0.001786
771.000000	0.001808
770.000000	0.001829
769.000000	0.001833
768.000000	0.001847
767.000000	0.001897
766.000000	0.001950
765.000000	0.001943
764.000000	0.001862
763.000000	0.001756
762.000000	0.001671
761.000000	0.001624
760.000000	0.001620
759.000000	0.001663
758.000000	0.001721
757.000000	0.001745
756.000000	0.001729
755.000000	0.001708
754.000000	0.001703
753.000000	0.001706
752.000000	0.001728
751.000000	0.001795
750.000000	0.001898
749.000000	0.001991
748.000000	0.002048
747.000000	0.002070
746.000000	0.002045
745.000000	0.001945
744.000000	0.001799
743.000000	0.001698
742.000000	0.001697
741.000000	0.001772
740.000000	0.001880
739.000000	0.002000
738.000000	0.002100
737.000000	0.002148
736.000000	0.002168
735.000000	0.002225
734.000000	0.002332
733.000000	0.002437
732.000000	0.002516
731.000000	0.002583
730.000000	0.002618
729.000000	0.002572
728.000000	0.002462
727.000000	0.002367
726.000000	0.002317
725.000000	0.002269
724.000000	0.002206
723.000000	0.002193
722.000000	0.002278
721.000000	0.002417
720.000000	0.002528
719.000000	0.002576
718.000000	0.002563
717.000000	0.002507
716.000000	0.002456
715.000000	0.002462
714.000000	0.002513
713.000000	0.002534
712.000000	0.002488
711.000000	0.002406
710.000000	0.002307
709.000000	0.002185
708.000000	0.002076
707.000000	0.002049
706.000000	0.002105
705.000000	0.002167
704.000000	0.002168
703.000000	0.002137
702.000000	0.002099
701.000000	0.002018
700.000000	0.001893
