# Supplementary material for: Real-time monitoring of the reversible capture and release of CO2 on anthraquinone and riboflavin-modified graphitic electrodes using ATR-SEIRAS
Source: Chem Sci. 2025 Nov 4;16(48):23189–202. doi: 10.1039/d5sc05427c (PMC12584010; doi:10.1039/d5sc05427c)
Supplement: SC-016-D5SC05427C-s001 [file SC-016-D5SC05427C-s001.zip › Data Folders/Main Figures/Figure3/3b/050.ASC]

PE IR       SUBTECH     SPECTRUM    ASCII       PEDS        4.00        
   -1
050.ASC
25/02/11
15:07:41.00
25/02/11
15:07:41.00
Administrator

700.000000
#HDR
-1
-1
#GR
Wavenumber
A
1.0
0.0
4000.000000
-1.000000
3301
8
0.004735
-0.004854
#DATA
4000.000000	-0.002585
3999.000000	-0.002616
3998.000000	-0.002640
3997.000000	-0.002655
3996.000000	-0.002664
3995.000000	-0.002662
3994.000000	-0.002647
3993.000000	-0.002620
3992.000000	-0.002588
3991.000000	-0.002561
3990.000000	-0.002541
3989.000000	-0.002525
3988.000000	-0.002509
3987.000000	-0.002500
3986.000000	-0.002506
3985.000000	-0.002528
3984.000000	-0.002558
3983.000000	-0.002583
3982.000000	-0.002595
3981.000000	-0.002598
3980.000000	-0.002599
3979.000000	-0.002604
3978.000000	-0.002615
3977.000000	-0.002630
3976.000000	-0.002643
3975.000000	-0.002647
3974.000000	-0.002639
3973.000000	-0.002623
3972.000000	-0.002609
3971.000000	-0.002604
3970.000000	-0.002610
3969.000000	-0.002618
3968.000000	-0.002620
3967.000000	-0.002615
3966.000000	-0.002609
3965.000000	-0.002607
3964.000000	-0.002605
3963.000000	-0.002599
3962.000000	-0.002590
3961.000000	-0.002584
3960.000000	-0.002587
3959.000000	-0.002601
3958.000000	-0.002618
3957.000000	-0.002635
3956.000000	-0.002648
3955.000000	-0.002660
3954.000000	-0.002670
3953.000000	-0.002676
3952.000000	-0.002675
3951.000000	-0.002665
3950.000000	-0.002645
3949.000000	-0.002617
3948.000000	-0.002585
3947.000000	-0.002555
3946.000000	-0.002534
3945.000000	-0.002526
3944.000000	-0.002533
3943.000000	-0.002552
3942.000000	-0.002581
3941.000000	-0.002613
3940.000000	-0.002639
3939.000000	-0.002651
3938.000000	-0.002644
3937.000000	-0.002623
3936.000000	-0.002596
3935.000000	-0.002576
3934.000000	-0.002568
3933.000000	-0.002574
3932.000000	-0.002584
3931.000000	-0.002585
3930.000000	-0.002570
3929.000000	-0.002546
3928.000000	-0.002532
3927.000000	-0.002535
3926.000000	-0.002554
3925.000000	-0.002582
3924.000000	-0.002619
3923.000000	-0.002655
3922.000000	-0.002677
3921.000000	-0.002683
3920.000000	-0.002681
3919.000000	-0.002681
3918.000000	-0.002678
3917.000000	-0.002666
3916.000000	-0.002649
3915.000000	-0.002643
3914.000000	-0.002656
3913.000000	-0.002678
3912.000000	-0.002690
3911.000000	-0.002681
3910.000000	-0.002655
3909.000000	-0.002627
3908.000000	-0.002614
3907.000000	-0.002625
3906.000000	-0.002651
3905.000000	-0.002671
3904.000000	-0.002671
3903.000000	-0.002651
3902.000000	-0.002622
3901.000000	-0.002595
3900.000000	-0.002581
3899.000000	-0.002589
3898.000000	-0.002616
3897.000000	-0.002649
3896.000000	-0.002676
3895.000000	-0.002697
3894.000000	-0.002713
3893.000000	-0.002716
3892.000000	-0.002696
3891.000000	-0.002659
3890.000000	-0.002626
3889.000000	-0.002618
3888.000000	-0.002634
3887.000000	-0.002645
3886.000000	-0.002636
3885.000000	-0.002616
3884.000000	-0.002604
3883.000000	-0.002610
3882.000000	-0.002626
3881.000000	-0.002635
3880.000000	-0.002633
3879.000000	-0.002625
3878.000000	-0.002622
3877.000000	-0.002629
3876.000000	-0.002636
3875.000000	-0.002631
3874.000000	-0.002627
3873.000000	-0.002653
3872.000000	-0.002700
3871.000000	-0.002724
3870.000000	-0.002697
3869.000000	-0.002641
3868.000000	-0.002598
3867.000000	-0.002590
3866.000000	-0.002605
3865.000000	-0.002617
3864.000000	-0.002614
3863.000000	-0.002597
3862.000000	-0.002579
3861.000000	-0.002573
3860.000000	-0.002572
3859.000000	-0.002562
3858.000000	-0.002534
3857.000000	-0.002515
3856.000000	-0.002518
3855.000000	-0.002519
3854.000000	-0.002506
3853.000000	-0.002511
3852.000000	-0.002547
3851.000000	-0.002589
3850.000000	-0.002614
3849.000000	-0.002616
3848.000000	-0.002606
3847.000000	-0.002598
3846.000000	-0.002604
3845.000000	-0.002615
3844.000000	-0.002615
3843.000000	-0.002599
3842.000000	-0.002577
3841.000000	-0.002564
3840.000000	-0.002569
3839.000000	-0.002591
3838.000000	-0.002622
3837.000000	-0.002641
3836.000000	-0.002634
3835.000000	-0.002609
3834.000000	-0.002587
3833.000000	-0.002583
3832.000000	-0.002589
3831.000000	-0.002586
3830.000000	-0.002567
3829.000000	-0.002550
3828.000000	-0.002553
3827.000000	-0.002574
3826.000000	-0.002596
3825.000000	-0.002617
3824.000000	-0.002648
3823.000000	-0.002680
3822.000000	-0.002684
3821.000000	-0.002652
3820.000000	-0.002603
3819.000000	-0.002569
3818.000000	-0.002558
3817.000000	-0.002561
3816.000000	-0.002551
3815.000000	-0.002550
3814.000000	-0.002553
3813.000000	-0.002536
3812.000000	-0.002514
3811.000000	-0.002498
3810.000000	-0.002505
3809.000000	-0.002527
3808.000000	-0.002547
3807.000000	-0.002558
3806.000000	-0.002564
3805.000000	-0.002573
3804.000000	-0.002588
3803.000000	-0.002581
3802.000000	-0.002573
3801.000000	-0.002555
3800.000000	-0.002541
3799.000000	-0.002564
3798.000000	-0.002594
3797.000000	-0.002610
3796.000000	-0.002598
3795.000000	-0.002569
3794.000000	-0.002537
3793.000000	-0.002516
3792.000000	-0.002512
3791.000000	-0.002525
3790.000000	-0.002547
3789.000000	-0.002572
3788.000000	-0.002600
3787.000000	-0.002626
3786.000000	-0.002638
3785.000000	-0.002623
3784.000000	-0.002588
3783.000000	-0.002555
3782.000000	-0.002540
3781.000000	-0.002544
3780.000000	-0.002554
3779.000000	-0.002561
3778.000000	-0.002560
3777.000000	-0.002548
3776.000000	-0.002520
3775.000000	-0.002488
3774.000000	-0.002478
3773.000000	-0.002510
3772.000000	-0.002572
3771.000000	-0.002628
3770.000000	-0.002647
3769.000000	-0.002629
3768.000000	-0.002592
3767.000000	-0.002561
3766.000000	-0.002551
3765.000000	-0.002572
3764.000000	-0.002619
3763.000000	-0.002668
3762.000000	-0.002689
3761.000000	-0.002675
3760.000000	-0.002646
3759.000000	-0.002627
3758.000000	-0.002627
3757.000000	-0.002635
3756.000000	-0.002636
3755.000000	-0.002625
3754.000000	-0.002605
3753.000000	-0.002592
3752.000000	-0.002597
3751.000000	-0.002610
3750.000000	-0.002604
3749.000000	-0.002574
3748.000000	-0.002560
3747.000000	-0.002591
3746.000000	-0.002627
3745.000000	-0.002615
3744.000000	-0.002580
3743.000000	-0.002571
3742.000000	-0.002591
3741.000000	-0.002611
3740.000000	-0.002609
3739.000000	-0.002595
3738.000000	-0.002592
3737.000000	-0.002619
3736.000000	-0.002688
3735.000000	-0.002794
3734.000000	-0.002895
3733.000000	-0.002943
3732.000000	-0.002926
3731.000000	-0.002872
3730.000000	-0.002821
3729.000000	-0.002787
3728.000000	-0.002765
3727.000000	-0.002746
3726.000000	-0.002730
3725.000000	-0.002717
3724.000000	-0.002705
3723.000000	-0.002696
3722.000000	-0.002686
3721.000000	-0.002673
3720.000000	-0.002653
3719.000000	-0.002623
3718.000000	-0.002593
3717.000000	-0.002576
3716.000000	-0.002587
3715.000000	-0.002624
3714.000000	-0.002666
3713.000000	-0.002682
3712.000000	-0.002668
3711.000000	-0.002646
3710.000000	-0.002633
3709.000000	-0.002632
3708.000000	-0.002641
3707.000000	-0.002653
3706.000000	-0.002669
3705.000000	-0.002687
3704.000000	-0.002705
3703.000000	-0.002703
3702.000000	-0.002669
3701.000000	-0.002615
3700.000000	-0.002580
3699.000000	-0.002586
3698.000000	-0.002621
3697.000000	-0.002646
3696.000000	-0.002635
3695.000000	-0.002591
3694.000000	-0.002536
3693.000000	-0.002499
3692.000000	-0.002505
3691.000000	-0.002556
3690.000000	-0.002619
3689.000000	-0.002655
3688.000000	-0.002648
3687.000000	-0.002618
3686.000000	-0.002588
3685.000000	-0.002565
3684.000000	-0.002545
3683.000000	-0.002530
3682.000000	-0.002528
3681.000000	-0.002530
3680.000000	-0.002525
3679.000000	-0.002522
3678.000000	-0.002531
3677.000000	-0.002526
3676.000000	-0.002488
3675.000000	-0.002443
3674.000000	-0.002433
3673.000000	-0.002480
3672.000000	-0.002561
3671.000000	-0.002622
3670.000000	-0.002629
3669.000000	-0.002596
3668.000000	-0.002562
3667.000000	-0.002557
3666.000000	-0.002586
3665.000000	-0.002630
3664.000000	-0.002666
3663.000000	-0.002676
3662.000000	-0.002656
3661.000000	-0.002613
3660.000000	-0.002563
3659.000000	-0.002530
3658.000000	-0.002524
3657.000000	-0.002535
3656.000000	-0.002548
3655.000000	-0.002551
3654.000000	-0.002548
3653.000000	-0.002553
3652.000000	-0.002567
3651.000000	-0.002578
3650.000000	-0.002574
3649.000000	-0.002561
3648.000000	-0.002552
3647.000000	-0.002562
3646.000000	-0.002590
3645.000000	-0.002617
3644.000000	-0.002615
3643.000000	-0.002577
3642.000000	-0.002524
3641.000000	-0.002489
3640.000000	-0.002488
3639.000000	-0.002514
3638.000000	-0.002560
3637.000000	-0.002624
3636.000000	-0.002693
3635.000000	-0.002738
3634.000000	-0.002739
3633.000000	-0.002704
3632.000000	-0.002668
3631.000000	-0.002647
3630.000000	-0.002630
3629.000000	-0.002620
3628.000000	-0.002631
3627.000000	-0.002653
3626.000000	-0.002671
3625.000000	-0.002689
3624.000000	-0.002727
3623.000000	-0.002798
3622.000000	-0.002887
3621.000000	-0.002943
3620.000000	-0.002919
3619.000000	-0.002819
3618.000000	-0.002695
3617.000000	-0.002601
3616.000000	-0.002557
3615.000000	-0.002548
3614.000000	-0.002554
3613.000000	-0.002565
3612.000000	-0.002583
3611.000000	-0.002598
3610.000000	-0.002596
3609.000000	-0.002577
3608.000000	-0.002560
3607.000000	-0.002560
3606.000000	-0.002576
3605.000000	-0.002600
3604.000000	-0.002630
3603.000000	-0.002665
3602.000000	-0.002700
3601.000000	-0.002726
3600.000000	-0.002735
3599.000000	-0.002719
3598.000000	-0.002677
3597.000000	-0.002624
3596.000000	-0.002590
3595.000000	-0.002597
3594.000000	-0.002638
3593.000000	-0.002680
3592.000000	-0.002688
3591.000000	-0.002661
3590.000000	-0.002621
3589.000000	-0.002595
3588.000000	-0.002584
3587.000000	-0.002572
3586.000000	-0.002547
3585.000000	-0.002519
3584.000000	-0.002510
3583.000000	-0.002528
3582.000000	-0.002559
3581.000000	-0.002583
3580.000000	-0.002586
3579.000000	-0.002569
3578.000000	-0.002538
3577.000000	-0.002507
3576.000000	-0.002491
3575.000000	-0.002498
3574.000000	-0.002517
3573.000000	-0.002530
3572.000000	-0.002522
3571.000000	-0.002506
3570.000000	-0.002497
3569.000000	-0.002500
3568.000000	-0.002505
3567.000000	-0.002500
3566.000000	-0.002490
3565.000000	-0.002481
3564.000000	-0.002478
3563.000000	-0.002474
3562.000000	-0.002465
3561.000000	-0.002452
3560.000000	-0.002441
3559.000000	-0.002435
3558.000000	-0.002428
3557.000000	-0.002414
3556.000000	-0.002396
3555.000000	-0.002379
3554.000000	-0.002369
3553.000000	-0.002364
3552.000000	-0.002364
3551.000000	-0.002373
3550.000000	-0.002398
3549.000000	-0.002438
3548.000000	-0.002482
3547.000000	-0.002509
3546.000000	-0.002511
3545.000000	-0.002493
3544.000000	-0.002473
3543.000000	-0.002461
3542.000000	-0.002455
3541.000000	-0.002446
3540.000000	-0.002430
3539.000000	-0.002408
3538.000000	-0.002390
3537.000000	-0.002384
3536.000000	-0.002389
3535.000000	-0.002396
3534.000000	-0.002396
3533.000000	-0.002385
3532.000000	-0.002367
3531.000000	-0.002349
3530.000000	-0.002342
3529.000000	-0.002356
3528.000000	-0.002392
3527.000000	-0.002431
3526.000000	-0.002450
3525.000000	-0.002437
3524.000000	-0.002410
3523.000000	-0.002392
3522.000000	-0.002389
3521.000000	-0.002388
3520.000000	-0.002373
3519.000000	-0.002347
3518.000000	-0.002327
3517.000000	-0.002327
3516.000000	-0.002343
3515.000000	-0.002359
3514.000000	-0.002367
3513.000000	-0.002372
3512.000000	-0.002377
3511.000000	-0.002380
3510.000000	-0.002370
3509.000000	-0.002346
3508.000000	-0.002315
3507.000000	-0.002291
3506.000000	-0.002279
3505.000000	-0.002275
3504.000000	-0.002273
3503.000000	-0.002269
3502.000000	-0.002264
3501.000000	-0.002259
3500.000000	-0.002249
3499.000000	-0.002228
3498.000000	-0.002205
3497.000000	-0.002196
3496.000000	-0.002210
3495.000000	-0.002236
3494.000000	-0.002249
3493.000000	-0.002242
3492.000000	-0.002224
3491.000000	-0.002217
3490.000000	-0.002223
3489.000000	-0.002232
3488.000000	-0.002227
3487.000000	-0.002208
3486.000000	-0.002185
3485.000000	-0.002168
3484.000000	-0.002157
3483.000000	-0.002142
3482.000000	-0.002120
3481.000000	-0.002098
3480.000000	-0.002087
3479.000000	-0.002088
3478.000000	-0.002096
3477.000000	-0.002111
3476.000000	-0.002135
3475.000000	-0.002162
3474.000000	-0.002186
3473.000000	-0.002206
3472.000000	-0.002232
3471.000000	-0.002264
3470.000000	-0.002285
3469.000000	-0.002275
3468.000000	-0.002238
3467.000000	-0.002194
3466.000000	-0.002170
3465.000000	-0.002176
3464.000000	-0.002198
3463.000000	-0.002213
3462.000000	-0.002199
3461.000000	-0.002158
3460.000000	-0.002112
3459.000000	-0.002081
3458.000000	-0.002069
3457.000000	-0.002062
3456.000000	-0.002051
3455.000000	-0.002037
3454.000000	-0.002025
3453.000000	-0.002022
3452.000000	-0.002032
3451.000000	-0.002056
3450.000000	-0.002086
3449.000000	-0.002111
3448.000000	-0.002121
3447.000000	-0.002110
3446.000000	-0.002083
3445.000000	-0.002047
3444.000000	-0.002013
3443.000000	-0.001989
3442.000000	-0.001982
3441.000000	-0.001993
3440.000000	-0.002015
3439.000000	-0.002035
3438.000000	-0.002043
3437.000000	-0.002040
3436.000000	-0.002033
3435.000000	-0.002029
3434.000000	-0.002029
3433.000000	-0.002029
3432.000000	-0.002025
3431.000000	-0.002012
3430.000000	-0.001993
3429.000000	-0.001976
3428.000000	-0.001968
3427.000000	-0.001966
3426.000000	-0.001956
3425.000000	-0.001934
3424.000000	-0.001920
3423.000000	-0.001932
3422.000000	-0.001969
3421.000000	-0.001999
3420.000000	-0.001994
3419.000000	-0.001956
3418.000000	-0.001910
3417.000000	-0.001882
3416.000000	-0.001882
3415.000000	-0.001904
3414.000000	-0.001933
3413.000000	-0.001959
3412.000000	-0.001977
3411.000000	-0.001986
3410.000000	-0.001989
3409.000000	-0.001986
3408.000000	-0.001976
3407.000000	-0.001955
3406.000000	-0.001929
3405.000000	-0.001906
3404.000000	-0.001892
3403.000000	-0.001892
3402.000000	-0.001903
3401.000000	-0.001919
3400.000000	-0.001927
3399.000000	-0.001922
3398.000000	-0.001904
3397.000000	-0.001886
3396.000000	-0.001885
3395.000000	-0.001902
3394.000000	-0.001924
3393.000000	-0.001935
3392.000000	-0.001935
3391.000000	-0.001926
3390.000000	-0.001908
3389.000000	-0.001874
3388.000000	-0.001830
3387.000000	-0.001796
3386.000000	-0.001793
3385.000000	-0.001823
3384.000000	-0.001868
3383.000000	-0.001904
3382.000000	-0.001916
3381.000000	-0.001906
3380.000000	-0.001888
3379.000000	-0.001873
3378.000000	-0.001867
3377.000000	-0.001866
3376.000000	-0.001863
3375.000000	-0.001858
3374.000000	-0.001857
3373.000000	-0.001868
3372.000000	-0.001895
3371.000000	-0.001932
3370.000000	-0.001963
3369.000000	-0.001976
3368.000000	-0.001968
3367.000000	-0.001946
3366.000000	-0.001921
3365.000000	-0.001900
3364.000000	-0.001884
3363.000000	-0.001872
3362.000000	-0.001865
3361.000000	-0.001866
3360.000000	-0.001874
3359.000000	-0.001885
3358.000000	-0.001889
3357.000000	-0.001887
3356.000000	-0.001884
3355.000000	-0.001889
3354.000000	-0.001896
3353.000000	-0.001900
3352.000000	-0.001901
3351.000000	-0.001909
3350.000000	-0.001929
3349.000000	-0.001953
3348.000000	-0.001969
3347.000000	-0.001970
3346.000000	-0.001961
3345.000000	-0.001952
3344.000000	-0.001949
3343.000000	-0.001949
3342.000000	-0.001945
3341.000000	-0.001932
3340.000000	-0.001918
3339.000000	-0.001917
3338.000000	-0.001937
3337.000000	-0.001968
3336.000000	-0.001993
3335.000000	-0.002001
3334.000000	-0.002001
3333.000000	-0.002003
3332.000000	-0.002011
3331.000000	-0.002015
3330.000000	-0.002007
3329.000000	-0.001989
3328.000000	-0.001969
3327.000000	-0.001958
3326.000000	-0.001958
3325.000000	-0.001971
3324.000000	-0.001993
3323.000000	-0.002019
3322.000000	-0.002043
3321.000000	-0.002064
3320.000000	-0.002083
3319.000000	-0.002098
3318.000000	-0.002098
3317.000000	-0.002078
3316.000000	-0.002047
3315.000000	-0.002026
3314.000000	-0.002029
3313.000000	-0.002051
3312.000000	-0.002071
3311.000000	-0.002075
3310.000000	-0.002066
3309.000000	-0.002057
3308.000000	-0.002066
3307.000000	-0.002094
3306.000000	-0.002121
3305.000000	-0.002122
3304.000000	-0.002089
3303.000000	-0.002048
3302.000000	-0.002028
3301.000000	-0.002037
3300.000000	-0.002061
3299.000000	-0.002083
3298.000000	-0.002106
3297.000000	-0.002137
3296.000000	-0.002168
3295.000000	-0.002177
3294.000000	-0.002151
3293.000000	-0.002105
3292.000000	-0.002069
3291.000000	-0.002066
3290.000000	-0.002092
3289.000000	-0.002122
3288.000000	-0.002137
3287.000000	-0.002130
3286.000000	-0.002109
3285.000000	-0.002087
3284.000000	-0.002072
3283.000000	-0.002065
3282.000000	-0.002064
3281.000000	-0.002058
3280.000000	-0.002046
3279.000000	-0.002036
3278.000000	-0.002043
3277.000000	-0.002066
3276.000000	-0.002091
3275.000000	-0.002103
3274.000000	-0.002101
3273.000000	-0.002092
3272.000000	-0.002082
3271.000000	-0.002075
3270.000000	-0.002076
3269.000000	-0.002095
3268.000000	-0.002131
3267.000000	-0.002167
3266.000000	-0.002184
3265.000000	-0.002176
3264.000000	-0.002152
3263.000000	-0.002128
3262.000000	-0.002119
3261.000000	-0.002133
3260.000000	-0.002161
3259.000000	-0.002186
3258.000000	-0.002196
3257.000000	-0.002194
3256.000000	-0.002190
3255.000000	-0.002187
3254.000000	-0.002174
3253.000000	-0.002147
3252.000000	-0.002117
3251.000000	-0.002103
3250.000000	-0.002114
3249.000000	-0.002141
3248.000000	-0.002165
3247.000000	-0.002172
3246.000000	-0.002165
3245.000000	-0.002161
3244.000000	-0.002172
3243.000000	-0.002193
3242.000000	-0.002211
3241.000000	-0.002213
3240.000000	-0.002201
3239.000000	-0.002184
3238.000000	-0.002177
3237.000000	-0.002189
3236.000000	-0.002217
3235.000000	-0.002241
3234.000000	-0.002242
3233.000000	-0.002221
3232.000000	-0.002201
3231.000000	-0.002205
3230.000000	-0.002235
3229.000000	-0.002267
3228.000000	-0.002275
3227.000000	-0.002254
3226.000000	-0.002221
3225.000000	-0.002200
3224.000000	-0.002202
3223.000000	-0.002219
3222.000000	-0.002238
3221.000000	-0.002255
3220.000000	-0.002274
3219.000000	-0.002287
3218.000000	-0.002282
3217.000000	-0.002254
3216.000000	-0.002221
3215.000000	-0.002214
3214.000000	-0.002241
3213.000000	-0.002283
3212.000000	-0.002312
3211.000000	-0.002318
3210.000000	-0.002311
3209.000000	-0.002302
3208.000000	-0.002291
3207.000000	-0.002274
3206.000000	-0.002256
3205.000000	-0.002252
3204.000000	-0.002278
3203.000000	-0.002328
3202.000000	-0.002381
3201.000000	-0.002412
3200.000000	-0.002415
3199.000000	-0.002399
3198.000000	-0.002384
3197.000000	-0.002381
3196.000000	-0.002395
3195.000000	-0.002421
3194.000000	-0.002450
3193.000000	-0.002472
3192.000000	-0.002479
3191.000000	-0.002473
3190.000000	-0.002464
3189.000000	-0.002466
3188.000000	-0.002478
3187.000000	-0.002489
3186.000000	-0.002485
3185.000000	-0.002460
3184.000000	-0.002422
3183.000000	-0.002383
3182.000000	-0.002351
3181.000000	-0.002337
3180.000000	-0.002347
3179.000000	-0.002373
3178.000000	-0.002400
3177.000000	-0.002416
3176.000000	-0.002422
3175.000000	-0.002424
3174.000000	-0.002427
3173.000000	-0.002430
3172.000000	-0.002435
3171.000000	-0.002446
3170.000000	-0.002461
3169.000000	-0.002474
3168.000000	-0.002478
3167.000000	-0.002479
3166.000000	-0.002487
3165.000000	-0.002505
3164.000000	-0.002528
3163.000000	-0.002541
3162.000000	-0.002539
3161.000000	-0.002525
3160.000000	-0.002510
3159.000000	-0.002502
3158.000000	-0.002501
3157.000000	-0.002501
3156.000000	-0.002499
3155.000000	-0.002496
3154.000000	-0.002493
3153.000000	-0.002485
3152.000000	-0.002469
3151.000000	-0.002446
3150.000000	-0.002424
3149.000000	-0.002412
3148.000000	-0.002414
3147.000000	-0.002425
3146.000000	-0.002441
3145.000000	-0.002458
3144.000000	-0.002473
3143.000000	-0.002477
3142.000000	-0.002468
3141.000000	-0.002457
3140.000000	-0.002462
3139.000000	-0.002489
3138.000000	-0.002526
3137.000000	-0.002549
3136.000000	-0.002549
3135.000000	-0.002538
3134.000000	-0.002535
3133.000000	-0.002547
3132.000000	-0.002559
3131.000000	-0.002558
3130.000000	-0.002547
3129.000000	-0.002540
3128.000000	-0.002550
3127.000000	-0.002568
3126.000000	-0.002580
3125.000000	-0.002574
3124.000000	-0.002555
3123.000000	-0.002537
3122.000000	-0.002528
3121.000000	-0.002530
3120.000000	-0.002537
3119.000000	-0.002539
3118.000000	-0.002534
3117.000000	-0.002528
3116.000000	-0.002533
3115.000000	-0.002550
3114.000000	-0.002566
3113.000000	-0.002568
3112.000000	-0.002556
3111.000000	-0.002540
3110.000000	-0.002531
3109.000000	-0.002535
3108.000000	-0.002548
3107.000000	-0.002571
3106.000000	-0.002597
3105.000000	-0.002620
3104.000000	-0.002631
3103.000000	-0.002626
3102.000000	-0.002611
3101.000000	-0.002593
3100.000000	-0.002579
3099.000000	-0.002575
3098.000000	-0.002584
3097.000000	-0.002608
3096.000000	-0.002641
3095.000000	-0.002671
3094.000000	-0.002687
3093.000000	-0.002687
3092.000000	-0.002679
3091.000000	-0.002669
3090.000000	-0.002658
3089.000000	-0.002639
3088.000000	-0.002611
3087.000000	-0.002587
3086.000000	-0.002582
3085.000000	-0.002595
3084.000000	-0.002610
3083.000000	-0.002613
3082.000000	-0.002609
3081.000000	-0.002616
3080.000000	-0.002643
3079.000000	-0.002675
3078.000000	-0.002693
3077.000000	-0.002689
3076.000000	-0.002674
3075.000000	-0.002660
3074.000000	-0.002653
3073.000000	-0.002652
3072.000000	-0.002657
3071.000000	-0.002672
3070.000000	-0.002700
3069.000000	-0.002733
3068.000000	-0.002757
3067.000000	-0.002758
3066.000000	-0.002740
3065.000000	-0.002719
3064.000000	-0.002710
3063.000000	-0.002713
3062.000000	-0.002715
3061.000000	-0.002712
3060.000000	-0.002707
3059.000000	-0.002705
3058.000000	-0.002703
3057.000000	-0.002694
3056.000000	-0.002672
3055.000000	-0.002640
3054.000000	-0.002616
3053.000000	-0.002626
3052.000000	-0.002677
3051.000000	-0.002747
3050.000000	-0.002797
3049.000000	-0.002803
3048.000000	-0.002775
3047.000000	-0.002735
3046.000000	-0.002704
3045.000000	-0.002693
3044.000000	-0.002709
3043.000000	-0.002743
3042.000000	-0.002772
3041.000000	-0.002778
3040.000000	-0.002762
3039.000000	-0.002741
3038.000000	-0.002725
3037.000000	-0.002715
3036.000000	-0.002714
3035.000000	-0.002737
3034.000000	-0.002788
3033.000000	-0.002846
3032.000000	-0.002878
3031.000000	-0.002865
3030.000000	-0.002818
3029.000000	-0.002762
3028.000000	-0.002723
3027.000000	-0.002714
3026.000000	-0.002739
3025.000000	-0.002780
3024.000000	-0.002815
3023.000000	-0.002827
3022.000000	-0.002818
3021.000000	-0.002800
3020.000000	-0.002783
3019.000000	-0.002767
3018.000000	-0.002757
3017.000000	-0.002773
3016.000000	-0.002830
3015.000000	-0.002916
3014.000000	-0.002987
3013.000000	-0.003001
3012.000000	-0.002959
3011.000000	-0.002896
3010.000000	-0.002846
3009.000000	-0.002823
3008.000000	-0.002826
3007.000000	-0.002858
3006.000000	-0.002913
3005.000000	-0.002968
3004.000000	-0.002995
3003.000000	-0.002985
3002.000000	-0.002960
3001.000000	-0.002943
3000.000000	-0.002943
2999.000000	-0.002959
2998.000000	-0.002995
2997.000000	-0.003054
2996.000000	-0.003118
2995.000000	-0.003154
2994.000000	-0.003149
2993.000000	-0.003119
2992.000000	-0.003093
2991.000000	-0.003090
2990.000000	-0.003115
2989.000000	-0.003177
2988.000000	-0.003274
2987.000000	-0.003384
2986.000000	-0.003469
2985.000000	-0.003508
2984.000000	-0.003519
2983.000000	-0.003538
2982.000000	-0.003594
2981.000000	-0.003686
2980.000000	-0.003800
2979.000000	-0.003915
2978.000000	-0.004019
2977.000000	-0.004112
2976.000000	-0.004201
2975.000000	-0.004294
2974.000000	-0.004398
2973.000000	-0.004512
2972.000000	-0.004629
2971.000000	-0.004733
2970.000000	-0.004807
2969.000000	-0.004846
2968.000000	-0.004854
2967.000000	-0.004839
2966.000000	-0.004801
2965.000000	-0.004737
2964.000000	-0.004647
2963.000000	-0.004541
2962.000000	-0.004436
2961.000000	-0.004347
2960.000000	-0.004278
2959.000000	-0.004218
2958.000000	-0.004157
2957.000000	-0.004091
2956.000000	-0.004023
2955.000000	-0.003956
2954.000000	-0.003884
2953.000000	-0.003814
2952.000000	-0.003764
2951.000000	-0.003757
2950.000000	-0.003796
2949.000000	-0.003866
2948.000000	-0.003948
2947.000000	-0.004027
2946.000000	-0.004104
2945.000000	-0.004182
2944.000000	-0.004264
2943.000000	-0.004348
2942.000000	-0.004424
2941.000000	-0.004480
2940.000000	-0.004506
2939.000000	-0.004501
2938.000000	-0.004475
2937.000000	-0.004440
2936.000000	-0.004406
2935.000000	-0.004377
2934.000000	-0.004349
2933.000000	-0.004316
2932.000000	-0.004277
2931.000000	-0.004231
2930.000000	-0.004178
2929.000000	-0.004124
2928.000000	-0.004074
2927.000000	-0.004031
2926.000000	-0.003995
2925.000000	-0.003968
2924.000000	-0.003944
2923.000000	-0.003915
2922.000000	-0.003878
2921.000000	-0.003841
2920.000000	-0.003815
2919.000000	-0.003799
2918.000000	-0.003783
2917.000000	-0.003760
2916.000000	-0.003740
2915.000000	-0.003730
2914.000000	-0.003722
2913.000000	-0.003701
2912.000000	-0.003668
2911.000000	-0.003646
2910.000000	-0.003653
2909.000000	-0.003688
2908.000000	-0.003731
2907.000000	-0.003761
2906.000000	-0.003771
2905.000000	-0.003761
2904.000000	-0.003739
2903.000000	-0.003714
2902.000000	-0.003695
2901.000000	-0.003687
2900.000000	-0.003692
2899.000000	-0.003702
2898.000000	-0.003709
2897.000000	-0.003709
2896.000000	-0.003704
2895.000000	-0.003694
2894.000000	-0.003682
2893.000000	-0.003670
2892.000000	-0.003669
2891.000000	-0.003691
2890.000000	-0.003740
2889.000000	-0.003805
2888.000000	-0.003871
2887.000000	-0.003924
2886.000000	-0.003963
2885.000000	-0.003998
2884.000000	-0.004036
2883.000000	-0.004081
2882.000000	-0.004134
2881.000000	-0.004196
2880.000000	-0.004260
2879.000000	-0.004304
2878.000000	-0.004307
2877.000000	-0.004271
2876.000000	-0.004219
2875.000000	-0.004171
2874.000000	-0.004133
2873.000000	-0.004097
2872.000000	-0.004061
2871.000000	-0.004024
2870.000000	-0.003986
2869.000000	-0.003943
2868.000000	-0.003896
2867.000000	-0.003849
2866.000000	-0.003798
2865.000000	-0.003741
2864.000000	-0.003682
2863.000000	-0.003634
2862.000000	-0.003608
2861.000000	-0.003598
2860.000000	-0.003591
2859.000000	-0.003577
2858.000000	-0.003562
2857.000000	-0.003550
2856.000000	-0.003533
2855.000000	-0.003494
2854.000000	-0.003428
2853.000000	-0.003354
2852.000000	-0.003301
2851.000000	-0.003275
2850.000000	-0.003261
2849.000000	-0.003246
2848.000000	-0.003235
2847.000000	-0.003236
2846.000000	-0.003235
2845.000000	-0.003217
2844.000000	-0.003182
2843.000000	-0.003152
2842.000000	-0.003139
2841.000000	-0.003136
2840.000000	-0.003129
2839.000000	-0.003111
2838.000000	-0.003087
2837.000000	-0.003061
2836.000000	-0.003032
2835.000000	-0.003001
2834.000000	-0.002971
2833.000000	-0.002951
2832.000000	-0.002942
2831.000000	-0.002938
2830.000000	-0.002932
2829.000000	-0.002923
2828.000000	-0.002919
2827.000000	-0.002927
2826.000000	-0.002941
2825.000000	-0.002949
2824.000000	-0.002944
2823.000000	-0.002925
2822.000000	-0.002894
2821.000000	-0.002855
2820.000000	-0.002818
2819.000000	-0.002797
2818.000000	-0.002792
2817.000000	-0.002794
2816.000000	-0.002791
2815.000000	-0.002783
2814.000000	-0.002782
2813.000000	-0.002798
2812.000000	-0.002832
2811.000000	-0.002864
2810.000000	-0.002873
2809.000000	-0.002862
2808.000000	-0.002852
2807.000000	-0.002859
2806.000000	-0.002869
2805.000000	-0.002857
2804.000000	-0.002818
2803.000000	-0.002771
2802.000000	-0.002738
2801.000000	-0.002725
2800.000000	-0.002726
2799.000000	-0.002737
2798.000000	-0.002753
2797.000000	-0.002767
2796.000000	-0.002770
2795.000000	-0.002759
2794.000000	-0.002744
2793.000000	-0.002736
2792.000000	-0.002741
2791.000000	-0.002752
2790.000000	-0.002759
2789.000000	-0.002751
2788.000000	-0.002734
2787.000000	-0.002718
2786.000000	-0.002716
2785.000000	-0.002724
2784.000000	-0.002732
2783.000000	-0.002727
2782.000000	-0.002712
2781.000000	-0.002699
2780.000000	-0.002704
2779.000000	-0.002729
2778.000000	-0.002758
2777.000000	-0.002769
2776.000000	-0.002755
2775.000000	-0.002724
2774.000000	-0.002693
2773.000000	-0.002678
2772.000000	-0.002686
2771.000000	-0.002713
2770.000000	-0.002747
2769.000000	-0.002773
2768.000000	-0.002780
2767.000000	-0.002769
2766.000000	-0.002747
2765.000000	-0.002722
2764.000000	-0.002703
2763.000000	-0.002693
2762.000000	-0.002691
2761.000000	-0.002690
2760.000000	-0.002693
2759.000000	-0.002699
2758.000000	-0.002704
2757.000000	-0.002699
2756.000000	-0.002681
2755.000000	-0.002663
2754.000000	-0.002662
2753.000000	-0.002677
2752.000000	-0.002693
2751.000000	-0.002695
2750.000000	-0.002685
2749.000000	-0.002678
2748.000000	-0.002687
2747.000000	-0.002709
2746.000000	-0.002725
2745.000000	-0.002720
2744.000000	-0.002701
2743.000000	-0.002687
2742.000000	-0.002690
2741.000000	-0.002702
2740.000000	-0.002705
2739.000000	-0.002695
2738.000000	-0.002679
2737.000000	-0.002665
2736.000000	-0.002653
2735.000000	-0.002640
2734.000000	-0.002633
2733.000000	-0.002640
2732.000000	-0.002661
2731.000000	-0.002685
2730.000000	-0.002701
2729.000000	-0.002706
2728.000000	-0.002703
2727.000000	-0.002694
2726.000000	-0.002681
2725.000000	-0.002666
2724.000000	-0.002651
2723.000000	-0.002633
2722.000000	-0.002610
2721.000000	-0.002588
2720.000000	-0.002577
2719.000000	-0.002583
2718.000000	-0.002602
2717.000000	-0.002627
2716.000000	-0.002652
2715.000000	-0.002669
2714.000000	-0.002667
2713.000000	-0.002645
2712.000000	-0.002613
2711.000000	-0.002586
2710.000000	-0.002568
2709.000000	-0.002557
2708.000000	-0.002554
2707.000000	-0.002566
2706.000000	-0.002590
2705.000000	-0.002610
2704.000000	-0.002614
2703.000000	-0.002610
2702.000000	-0.002615
2701.000000	-0.002631
2700.000000	-0.002640
2699.000000	-0.002628
2698.000000	-0.002602
2697.000000	-0.002578
2696.000000	-0.002561
2695.000000	-0.002545
2694.000000	-0.002526
2693.000000	-0.002514
2692.000000	-0.002516
2691.000000	-0.002522
2690.000000	-0.002525
2689.000000	-0.002525
2688.000000	-0.002533
2687.000000	-0.002551
2686.000000	-0.002574
2685.000000	-0.002591
2684.000000	-0.002603
2683.000000	-0.002612
2682.000000	-0.002615
2681.000000	-0.002608
2680.000000	-0.002588
2679.000000	-0.002563
2678.000000	-0.002542
2677.000000	-0.002533
2676.000000	-0.002536
2675.000000	-0.002547
2674.000000	-0.002553
2673.000000	-0.002540
2672.000000	-0.002505
2671.000000	-0.002466
2670.000000	-0.002451
2669.000000	-0.002473
2668.000000	-0.002518
2667.000000	-0.002555
2666.000000	-0.002565
2665.000000	-0.002550
2664.000000	-0.002529
2663.000000	-0.002514
2662.000000	-0.002506
2661.000000	-0.002501
2660.000000	-0.002497
2659.000000	-0.002495
2658.000000	-0.002496
2657.000000	-0.002500
2656.000000	-0.002507
2655.000000	-0.002511
2654.000000	-0.002509
2653.000000	-0.002504
2652.000000	-0.002505
2651.000000	-0.002515
2650.000000	-0.002528
2649.000000	-0.002535
2648.000000	-0.002535
2647.000000	-0.002538
2646.000000	-0.002553
2645.000000	-0.002579
2644.000000	-0.002602
2643.000000	-0.002607
2642.000000	-0.002588
2641.000000	-0.002557
2640.000000	-0.002531
2639.000000	-0.002520
2638.000000	-0.002522
2637.000000	-0.002530
2636.000000	-0.002538
2635.000000	-0.002543
2634.000000	-0.002544
2633.000000	-0.002547
2632.000000	-0.002554
2631.000000	-0.002561
2630.000000	-0.002561
2629.000000	-0.002547
2628.000000	-0.002529
2627.000000	-0.002521
2626.000000	-0.002534
2625.000000	-0.002561
2624.000000	-0.002589
2623.000000	-0.002606
2622.000000	-0.002606
2621.000000	-0.002594
2620.000000	-0.002580
2619.000000	-0.002567
2618.000000	-0.002556
2617.000000	-0.002548
2616.000000	-0.002546
2615.000000	-0.002547
2614.000000	-0.002544
2613.000000	-0.002532
2612.000000	-0.002515
2611.000000	-0.002504
2610.000000	-0.002506
2609.000000	-0.002518
2608.000000	-0.002533
2607.000000	-0.002545
2606.000000	-0.002554
2605.000000	-0.002557
2604.000000	-0.002554
2603.000000	-0.002541
2602.000000	-0.002524
2601.000000	-0.002509
2600.000000	-0.002498
2599.000000	-0.002489
2598.000000	-0.002479
2597.000000	-0.002474
2596.000000	-0.002474
2595.000000	-0.002471
2594.000000	-0.002460
2593.000000	-0.002450
2592.000000	-0.002452
2591.000000	-0.002464
2590.000000	-0.002468
2589.000000	-0.002450
2588.000000	-0.002422
2587.000000	-0.002404
2586.000000	-0.002409
2585.000000	-0.002434
2584.000000	-0.002462
2583.000000	-0.002480
2582.000000	-0.002481
2581.000000	-0.002471
2580.000000	-0.002460
2579.000000	-0.002447
2578.000000	-0.002427
2577.000000	-0.002401
2576.000000	-0.002380
2575.000000	-0.002372
2574.000000	-0.002378
2573.000000	-0.002391
2572.000000	-0.002408
2571.000000	-0.002421
2570.000000	-0.002421
2569.000000	-0.002409
2568.000000	-0.002399
2567.000000	-0.002400
2566.000000	-0.002407
2565.000000	-0.002411
2564.000000	-0.002410
2563.000000	-0.002415
2562.000000	-0.002428
2561.000000	-0.002443
2560.000000	-0.002459
2559.000000	-0.002477
2558.000000	-0.002494
2557.000000	-0.002502
2556.000000	-0.002491
2555.000000	-0.002464
2554.000000	-0.002435
2553.000000	-0.002414
2552.000000	-0.002404
2551.000000	-0.002403
2550.000000	-0.002405
2549.000000	-0.002415
2548.000000	-0.002437
2547.000000	-0.002471
2546.000000	-0.002506
2545.000000	-0.002529
2544.000000	-0.002535
2543.000000	-0.002524
2542.000000	-0.002499
2541.000000	-0.002468
2540.000000	-0.002443
2539.000000	-0.002430
2538.000000	-0.002428
2537.000000	-0.002428
2536.000000	-0.002430
2535.000000	-0.002434
2534.000000	-0.002436
2533.000000	-0.002431
2532.000000	-0.002419
2531.000000	-0.002405
2530.000000	-0.002389
2529.000000	-0.002374
2528.000000	-0.002363
2527.000000	-0.002361
2526.000000	-0.002366
2525.000000	-0.002365
2524.000000	-0.002355
2523.000000	-0.002348
2522.000000	-0.002356
2521.000000	-0.002377
2520.000000	-0.002395
2519.000000	-0.002402
2518.000000	-0.002399
2517.000000	-0.002395
2516.000000	-0.002386
2515.000000	-0.002371
2514.000000	-0.002355
2513.000000	-0.002351
2512.000000	-0.002363
2511.000000	-0.002379
2510.000000	-0.002388
2509.000000	-0.002392
2508.000000	-0.002402
2507.000000	-0.002414
2506.000000	-0.002417
2505.000000	-0.002405
2504.000000	-0.002384
2503.000000	-0.002369
2502.000000	-0.002368
2501.000000	-0.002384
2500.000000	-0.002413
2499.000000	-0.002442
2498.000000	-0.002456
2497.000000	-0.002452
2496.000000	-0.002432
2495.000000	-0.002403
2494.000000	-0.002374
2493.000000	-0.002359
2492.000000	-0.002368
2491.000000	-0.002394
2490.000000	-0.002418
2489.000000	-0.002427
2488.000000	-0.002423
2487.000000	-0.002417
2486.000000	-0.002411
2485.000000	-0.002406
2484.000000	-0.002402
2483.000000	-0.002400
2482.000000	-0.002402
2481.000000	-0.002407
2480.000000	-0.002420
2479.000000	-0.002434
2478.000000	-0.002433
2477.000000	-0.002409
2476.000000	-0.002372
2475.000000	-0.002341
2474.000000	-0.002325
2473.000000	-0.002325
2472.000000	-0.002335
2471.000000	-0.002350
2470.000000	-0.002360
2469.000000	-0.002361
2468.000000	-0.002357
2467.000000	-0.002354
2466.000000	-0.002350
2465.000000	-0.002339
2464.000000	-0.002326
2463.000000	-0.002319
2462.000000	-0.002321
2461.000000	-0.002326
2460.000000	-0.002326
2459.000000	-0.002323
2458.000000	-0.002323
2457.000000	-0.002335
2456.000000	-0.002355
2455.000000	-0.002372
2454.000000	-0.002374
2453.000000	-0.002360
2452.000000	-0.002338
2451.000000	-0.002313
2450.000000	-0.002285
2449.000000	-0.002260
2448.000000	-0.002250
2447.000000	-0.002266
2446.000000	-0.002305
2445.000000	-0.002346
2444.000000	-0.002372
2443.000000	-0.002373
2442.000000	-0.002356
2441.000000	-0.002340
2440.000000	-0.002337
2439.000000	-0.002343
2438.000000	-0.002345
2437.000000	-0.002339
2436.000000	-0.002340
2435.000000	-0.002349
2434.000000	-0.002353
2433.000000	-0.002335
2432.000000	-0.002300
2431.000000	-0.002272
2430.000000	-0.002269
2429.000000	-0.002292
2428.000000	-0.002326
2427.000000	-0.002351
2426.000000	-0.002358
2425.000000	-0.002353
2424.000000	-0.002344
2423.000000	-0.002331
2422.000000	-0.002311
2421.000000	-0.002296
2420.000000	-0.002304
2419.000000	-0.002328
2418.000000	-0.002342
2417.000000	-0.002328
2416.000000	-0.002297
2415.000000	-0.002270
2414.000000	-0.002259
2413.000000	-0.002264
2412.000000	-0.002282
2411.000000	-0.002299
2410.000000	-0.002301
2409.000000	-0.002286
2408.000000	-0.002274
2407.000000	-0.002276
2406.000000	-0.002280
2405.000000	-0.002274
2404.000000	-0.002260
2403.000000	-0.002251
2402.000000	-0.002249
2401.000000	-0.002250
2400.000000	-0.002254
2399.000000	-0.002260
2398.000000	-0.002261
2397.000000	-0.002258
2396.000000	-0.002260
2395.000000	-0.002262
2394.000000	-0.002245
2393.000000	-0.002205
2392.000000	-0.002165
2391.000000	-0.002144
2390.000000	-0.002127
2389.000000	-0.002091
2388.000000	-0.002030
2387.000000	-0.001955
2386.000000	-0.001864
2385.000000	-0.001756
2384.000000	-0.001640
2383.000000	-0.001530
2382.000000	-0.001430
2381.000000	-0.001335
2380.000000	-0.001243
2379.000000	-0.001153
2378.000000	-0.001059
2377.000000	-0.000959
2376.000000	-0.000871
2375.000000	-0.000810
2374.000000	-0.000780
2373.000000	-0.000797
2372.000000	-0.000872
2371.000000	-0.000966
2370.000000	-0.000989
2369.000000	-0.000884
2368.000000	-0.000677
2367.000000	-0.000435
2366.000000	-0.000221
2365.000000	-0.000057
2364.000000	0.000065
2363.000000	0.000146
2362.000000	0.000254
2361.000000	0.000441
2360.000000	0.000643
2359.000000	0.000802
2358.000000	0.000879
2357.000000	0.000902
2356.000000	0.000907
2355.000000	0.000871
2354.000000	0.000839
2353.000000	0.000918
2352.000000	0.001192
2351.000000	0.001469
2350.000000	0.001469
2349.000000	0.001195
2348.000000	0.000894
2347.000000	0.000963
2346.000000	0.001590
2345.000000	0.002643
2344.000000	0.003749
2343.000000	0.004485
2342.000000	0.004735
2341.000000	0.004511
2340.000000	0.003999
2339.000000	0.003414
2338.000000	0.002864
2337.000000	0.002367
2336.000000	0.001945
2335.000000	0.001651
2334.000000	0.001476
2333.000000	0.001390
2332.000000	0.001399
2331.000000	0.001483
2330.000000	0.001497
2329.000000	0.001413
2328.000000	0.001211
2327.000000	0.001031
2326.000000	0.000885
2325.000000	0.000795
2324.000000	0.000748
2323.000000	0.000706
2322.000000	0.000693
2321.000000	0.000703
2320.000000	0.000732
2319.000000	0.000701
2318.000000	0.000561
2317.000000	0.000348
2316.000000	0.000134
2315.000000	-0.000017
2314.000000	-0.000134
2313.000000	-0.000227
2312.000000	-0.000330
2311.000000	-0.000430
2310.000000	-0.000558
2309.000000	-0.000684
2308.000000	-0.000806
2307.000000	-0.000900
2306.000000	-0.000992
2305.000000	-0.001081
2304.000000	-0.001174
2303.000000	-0.001265
2302.000000	-0.001373
2301.000000	-0.001488
2300.000000	-0.001606
2299.000000	-0.001710
2298.000000	-0.001818
2297.000000	-0.001917
2296.000000	-0.002006
2295.000000	-0.002066
2294.000000	-0.002115
2293.000000	-0.002167
2292.000000	-0.002232
2291.000000	-0.002300
2290.000000	-0.002360
2289.000000	-0.002399
2288.000000	-0.002407
2287.000000	-0.002389
2286.000000	-0.002360
2285.000000	-0.002347
2284.000000	-0.002371
2283.000000	-0.002436
2282.000000	-0.002519
2281.000000	-0.002583
2280.000000	-0.002604
2279.000000	-0.002587
2278.000000	-0.002553
2277.000000	-0.002520
2276.000000	-0.002497
2275.000000	-0.002490
2274.000000	-0.002502
2273.000000	-0.002527
2272.000000	-0.002551
2271.000000	-0.002567
2270.000000	-0.002578
2269.000000	-0.002592
2268.000000	-0.002613
2267.000000	-0.002636
2266.000000	-0.002659
2265.000000	-0.002676
2264.000000	-0.002695
2263.000000	-0.002716
2262.000000	-0.002728
2261.000000	-0.002713
2260.000000	-0.002665
2259.000000	-0.002603
2258.000000	-0.002555
2257.000000	-0.002545
2256.000000	-0.002587
2255.000000	-0.002697
2254.000000	-0.002871
2253.000000	-0.003075
2252.000000	-0.003261
2251.000000	-0.003397
2250.000000	-0.003479
2249.000000	-0.003506
2248.000000	-0.003474
2247.000000	-0.003392
2246.000000	-0.003279
2245.000000	-0.003157
2244.000000	-0.003042
2243.000000	-0.002947
2242.000000	-0.002881
2241.000000	-0.002849
2240.000000	-0.002853
2239.000000	-0.002893
2238.000000	-0.002961
2237.000000	-0.003038
2236.000000	-0.003106
2235.000000	-0.003158
2234.000000	-0.003186
2233.000000	-0.003176
2232.000000	-0.003122
2231.000000	-0.003040
2230.000000	-0.002951
2229.000000	-0.002858
2228.000000	-0.002755
2227.000000	-0.002645
2226.000000	-0.002550
2225.000000	-0.002487
2224.000000	-0.002454
2223.000000	-0.002440
2222.000000	-0.002433
2221.000000	-0.002425
2220.000000	-0.002409
2219.000000	-0.002390
2218.000000	-0.002376
2217.000000	-0.002367
2216.000000	-0.002354
2215.000000	-0.002341
2214.000000	-0.002334
2213.000000	-0.002333
2212.000000	-0.002330
2211.000000	-0.002326
2210.000000	-0.002334
2209.000000	-0.002354
2208.000000	-0.002373
2207.000000	-0.002377
2206.000000	-0.002370
2205.000000	-0.002357
2204.000000	-0.002339
2203.000000	-0.002316
2202.000000	-0.002296
2201.000000	-0.002291
2200.000000	-0.002301
2199.000000	-0.002317
2198.000000	-0.002331
2197.000000	-0.002335
2196.000000	-0.002330
2195.000000	-0.002322
2194.000000	-0.002319
2193.000000	-0.002322
2192.000000	-0.002323
2191.000000	-0.002319
2190.000000	-0.002316
2189.000000	-0.002316
2188.000000	-0.002312
2187.000000	-0.002304
2186.000000	-0.002298
2185.000000	-0.002307
2184.000000	-0.002325
2183.000000	-0.002338
2182.000000	-0.002339
2181.000000	-0.002333
2180.000000	-0.002324
2179.000000	-0.002315
2178.000000	-0.002307
2177.000000	-0.002307
2176.000000	-0.002319
2175.000000	-0.002334
2174.000000	-0.002338
2173.000000	-0.002330
2172.000000	-0.002320
2171.000000	-0.002321
2170.000000	-0.002326
2169.000000	-0.002320
2168.000000	-0.002303
2167.000000	-0.002291
2166.000000	-0.002297
2165.000000	-0.002308
2164.000000	-0.002308
2163.000000	-0.002297
2162.000000	-0.002288
2161.000000	-0.002285
2160.000000	-0.002283
2159.000000	-0.002278
2158.000000	-0.002270
2157.000000	-0.002261
2156.000000	-0.002248
2155.000000	-0.002238
2154.000000	-0.002237
2153.000000	-0.002246
2152.000000	-0.002252
2151.000000	-0.002246
2150.000000	-0.002231
2149.000000	-0.002217
2148.000000	-0.002215
2147.000000	-0.002234
2146.000000	-0.002279
2145.000000	-0.002330
2144.000000	-0.002359
2143.000000	-0.002351
2142.000000	-0.002319
2141.000000	-0.002284
2140.000000	-0.002257
2139.000000	-0.002235
2138.000000	-0.002214
2137.000000	-0.002198
2136.000000	-0.002191
2135.000000	-0.002194
2134.000000	-0.002206
2133.000000	-0.002219
2132.000000	-0.002222
2131.000000	-0.002211
2130.000000	-0.002183
2129.000000	-0.002137
2128.000000	-0.002077
2127.000000	-0.002021
2126.000000	-0.001982
2125.000000	-0.001957
2124.000000	-0.001925
2123.000000	-0.001868
2122.000000	-0.001788
2121.000000	-0.001703
2120.000000	-0.001627
2119.000000	-0.001574
2118.000000	-0.001552
2117.000000	-0.001562
2116.000000	-0.001594
2115.000000	-0.001631
2114.000000	-0.001663
2113.000000	-0.001695
2112.000000	-0.001731
2111.000000	-0.001774
2110.000000	-0.001819
2109.000000	-0.001863
2108.000000	-0.001909
2107.000000	-0.001964
2106.000000	-0.002025
2105.000000	-0.002084
2104.000000	-0.002131
2103.000000	-0.002166
2102.000000	-0.002193
2101.000000	-0.002216
2100.000000	-0.002234
2099.000000	-0.002246
2098.000000	-0.002252
2097.000000	-0.002253
2096.000000	-0.002252
2095.000000	-0.002253
2094.000000	-0.002256
2093.000000	-0.002257
2092.000000	-0.002260
2091.000000	-0.002276
2090.000000	-0.002310
2089.000000	-0.002347
2088.000000	-0.002365
2087.000000	-0.002354
2086.000000	-0.002328
2085.000000	-0.002301
2084.000000	-0.002282
2083.000000	-0.002271
2082.000000	-0.002265
2081.000000	-0.002257
2080.000000	-0.002244
2079.000000	-0.002228
2078.000000	-0.002223
2077.000000	-0.002227
2076.000000	-0.002228
2075.000000	-0.002217
2074.000000	-0.002199
2073.000000	-0.002190
2072.000000	-0.002194
2071.000000	-0.002202
2070.000000	-0.002204
2069.000000	-0.002201
2068.000000	-0.002197
2067.000000	-0.002198
2066.000000	-0.002205
2065.000000	-0.002218
2064.000000	-0.002238
2063.000000	-0.002261
2062.000000	-0.002278
2061.000000	-0.002279
2060.000000	-0.002259
2059.000000	-0.002228
2058.000000	-0.002202
2057.000000	-0.002194
2056.000000	-0.002203
2055.000000	-0.002217
2054.000000	-0.002219
2053.000000	-0.002203
2052.000000	-0.002183
2051.000000	-0.002178
2050.000000	-0.002192
2049.000000	-0.002210
2048.000000	-0.002216
2047.000000	-0.002207
2046.000000	-0.002191
2045.000000	-0.002178
2044.000000	-0.002170
2043.000000	-0.002173
2042.000000	-0.002183
2041.000000	-0.002194
2040.000000	-0.002197
2039.000000	-0.002191
2038.000000	-0.002183
2037.000000	-0.002177
2036.000000	-0.002176
2035.000000	-0.002175
2034.000000	-0.002169
2033.000000	-0.002154
2032.000000	-0.002135
2031.000000	-0.002127
2030.000000	-0.002137
2029.000000	-0.002151
2028.000000	-0.002150
2027.000000	-0.002135
2026.000000	-0.002121
2025.000000	-0.002120
2024.000000	-0.002127
2023.000000	-0.002137
2022.000000	-0.002147
2021.000000	-0.002150
2020.000000	-0.002138
2019.000000	-0.002114
2018.000000	-0.002090
2017.000000	-0.002077
2016.000000	-0.002076
2015.000000	-0.002087
2014.000000	-0.002112
2013.000000	-0.002142
2012.000000	-0.002155
2011.000000	-0.002145
2010.000000	-0.002126
2009.000000	-0.002117
2008.000000	-0.002122
2007.000000	-0.002128
2006.000000	-0.002126
2005.000000	-0.002117
2004.000000	-0.002106
2003.000000	-0.002098
2002.000000	-0.002096
2001.000000	-0.002092
2000.000000	-0.002079
1999.000000	-0.002060
1998.000000	-0.002044
1997.000000	-0.002036
1996.000000	-0.002033
1995.000000	-0.002034
1994.000000	-0.002048
1993.000000	-0.002072
1992.000000	-0.002090
1991.000000	-0.002090
1990.000000	-0.002081
1989.000000	-0.002079
1988.000000	-0.002090
1987.000000	-0.002098
1986.000000	-0.002092
1985.000000	-0.002074
1984.000000	-0.002057
1983.000000	-0.002051
1982.000000	-0.002058
1981.000000	-0.002067
1980.000000	-0.002070
1979.000000	-0.002067
1978.000000	-0.002071
1977.000000	-0.002089
1976.000000	-0.002117
1975.000000	-0.002137
1974.000000	-0.002137
1973.000000	-0.002118
1972.000000	-0.002093
1971.000000	-0.002071
1970.000000	-0.002058
1969.000000	-0.002056
1968.000000	-0.002067
1967.000000	-0.002086
1966.000000	-0.002102
1965.000000	-0.002103
1964.000000	-0.002087
1963.000000	-0.002063
1962.000000	-0.002042
1961.000000	-0.002028
1960.000000	-0.002019
1959.000000	-0.002016
1958.000000	-0.002018
1957.000000	-0.002018
1956.000000	-0.002009
1955.000000	-0.001998
1954.000000	-0.001995
1953.000000	-0.002006
1952.000000	-0.002025
1951.000000	-0.002044
1950.000000	-0.002061
1949.000000	-0.002072
1948.000000	-0.002071
1947.000000	-0.002054
1946.000000	-0.002031
1945.000000	-0.002014
1944.000000	-0.002012
1943.000000	-0.002020
1942.000000	-0.002034
1941.000000	-0.002044
1940.000000	-0.002046
1939.000000	-0.002039
1938.000000	-0.002028
1937.000000	-0.002019
1936.000000	-0.002012
1935.000000	-0.002003
1934.000000	-0.001992
1933.000000	-0.001986
1932.000000	-0.001995
1931.000000	-0.002018
1930.000000	-0.002042
1929.000000	-0.002051
1928.000000	-0.002036
1927.000000	-0.002005
1926.000000	-0.001975
1925.000000	-0.001967
1924.000000	-0.001990
1923.000000	-0.002033
1922.000000	-0.002065
1921.000000	-0.002060
1920.000000	-0.002023
1919.000000	-0.001981
1918.000000	-0.001960
1917.000000	-0.001961
1916.000000	-0.001970
1915.000000	-0.001977
1914.000000	-0.001982
1913.000000	-0.001983
1912.000000	-0.001976
1911.000000	-0.001969
1910.000000	-0.001972
1909.000000	-0.001986
1908.000000	-0.002000
1907.000000	-0.002006
1906.000000	-0.002005
1905.000000	-0.002003
1904.000000	-0.001998
1903.000000	-0.001988
1902.000000	-0.001977
1901.000000	-0.001974
1900.000000	-0.001976
1899.000000	-0.001981
1898.000000	-0.001987
1897.000000	-0.001992
1896.000000	-0.001993
1895.000000	-0.001989
1894.000000	-0.001989
1893.000000	-0.001999
1892.000000	-0.002016
1891.000000	-0.002029
1890.000000	-0.002029
1889.000000	-0.002015
1888.000000	-0.001991
1887.000000	-0.001967
1886.000000	-0.001957
1885.000000	-0.001962
1884.000000	-0.001971
1883.000000	-0.001968
1882.000000	-0.001955
1881.000000	-0.001945
1880.000000	-0.001946
1879.000000	-0.001955
1878.000000	-0.001965
1877.000000	-0.001970
1876.000000	-0.001974
1875.000000	-0.001977
1874.000000	-0.001979
1873.000000	-0.001976
1872.000000	-0.001968
1871.000000	-0.001960
1870.000000	-0.001956
1869.000000	-0.001957
1868.000000	-0.001964
1867.000000	-0.001974
1866.000000	-0.001986
1865.000000	-0.001992
1864.000000	-0.001988
1863.000000	-0.001975
1862.000000	-0.001965
1861.000000	-0.001964
1860.000000	-0.001970
1859.000000	-0.001975
1858.000000	-0.001974
1857.000000	-0.001969
1856.000000	-0.001962
1855.000000	-0.001957
1854.000000	-0.001955
1853.000000	-0.001954
1852.000000	-0.001948
1851.000000	-0.001938
1850.000000	-0.001934
1849.000000	-0.001940
1848.000000	-0.001953
1847.000000	-0.001965
1846.000000	-0.001977
1845.000000	-0.001982
1844.000000	-0.001971
1843.000000	-0.001949
1842.000000	-0.001932
1841.000000	-0.001931
1840.000000	-0.001942
1839.000000	-0.001949
1838.000000	-0.001943
1837.000000	-0.001929
1836.000000	-0.001914
1835.000000	-0.001902
1834.000000	-0.001901
1833.000000	-0.001921
1832.000000	-0.001967
1831.000000	-0.002031
1830.000000	-0.002079
1829.000000	-0.002078
1828.000000	-0.002022
1827.000000	-0.001942
1826.000000	-0.001879
1825.000000	-0.001854
1824.000000	-0.001862
1823.000000	-0.001885
1822.000000	-0.001909
1821.000000	-0.001927
1820.000000	-0.001932
1819.000000	-0.001924
1818.000000	-0.001907
1817.000000	-0.001892
1816.000000	-0.001886
1815.000000	-0.001891
1814.000000	-0.001903
1813.000000	-0.001909
1812.000000	-0.001902
1811.000000	-0.001884
1810.000000	-0.001864
1809.000000	-0.001853
1808.000000	-0.001849
1807.000000	-0.001845
1806.000000	-0.001839
1805.000000	-0.001836
1804.000000	-0.001834
1803.000000	-0.001836
1802.000000	-0.001845
1801.000000	-0.001866
1800.000000	-0.001890
1799.000000	-0.001905
1798.000000	-0.001902
1797.000000	-0.001884
1796.000000	-0.001860
1795.000000	-0.001842
1794.000000	-0.001847
1793.000000	-0.001874
1792.000000	-0.001908
1791.000000	-0.001924
1790.000000	-0.001915
1789.000000	-0.001890
1788.000000	-0.001864
1787.000000	-0.001848
1786.000000	-0.001846
1785.000000	-0.001856
1784.000000	-0.001868
1783.000000	-0.001878
1782.000000	-0.001888
1781.000000	-0.001893
1780.000000	-0.001885
1779.000000	-0.001869
1778.000000	-0.001861
1777.000000	-0.001863
1776.000000	-0.001855
1775.000000	-0.001828
1774.000000	-0.001801
1773.000000	-0.001800
1772.000000	-0.001823
1771.000000	-0.001841
1770.000000	-0.001837
1769.000000	-0.001820
1768.000000	-0.001810
1767.000000	-0.001808
1766.000000	-0.001805
1765.000000	-0.001790
1764.000000	-0.001768
1763.000000	-0.001754
1762.000000	-0.001759
1761.000000	-0.001777
1760.000000	-0.001792
1759.000000	-0.001798
1758.000000	-0.001811
1757.000000	-0.001837
1756.000000	-0.001856
1755.000000	-0.001844
1754.000000	-0.001801
1753.000000	-0.001747
1752.000000	-0.001706
1751.000000	-0.001689
1750.000000	-0.001696
1749.000000	-0.001724
1748.000000	-0.001757
1747.000000	-0.001780
1746.000000	-0.001788
1745.000000	-0.001782
1744.000000	-0.001758
1743.000000	-0.001707
1742.000000	-0.001642
1741.000000	-0.001598
1740.000000	-0.001607
1739.000000	-0.001657
1738.000000	-0.001713
1737.000000	-0.001754
1736.000000	-0.001792
1735.000000	-0.001819
1734.000000	-0.001804
1733.000000	-0.001744
1732.000000	-0.001676
1731.000000	-0.001636
1730.000000	-0.001632
1729.000000	-0.001648
1728.000000	-0.001658
1727.000000	-0.001646
1726.000000	-0.001607
1725.000000	-0.001547
1724.000000	-0.001482
1723.000000	-0.001426
1722.000000	-0.001383
1721.000000	-0.001348
1720.000000	-0.001324
1719.000000	-0.001317
1718.000000	-0.001317
1717.000000	-0.001305
1716.000000	-0.001267
1715.000000	-0.001205
1714.000000	-0.001135
1713.000000	-0.001081
1712.000000	-0.001054
1711.000000	-0.001049
1710.000000	-0.001048
1709.000000	-0.001028
1708.000000	-0.000978
1707.000000	-0.000915
1706.000000	-0.000869
1705.000000	-0.000853
1704.000000	-0.000843
1703.000000	-0.000811
1702.000000	-0.000770
1701.000000	-0.000746
1700.000000	-0.000737
1699.000000	-0.000727
1698.000000	-0.000709
1697.000000	-0.000694
1696.000000	-0.000693
1695.000000	-0.000695
1694.000000	-0.000700
1693.000000	-0.000715
1692.000000	-0.000741
1691.000000	-0.000761
1690.000000	-0.000763
1689.000000	-0.000757
1688.000000	-0.000760
1687.000000	-0.000780
1686.000000	-0.000814
1685.000000	-0.000836
1684.000000	-0.000819
1683.000000	-0.000775
1682.000000	-0.000739
1681.000000	-0.000720
1680.000000	-0.000699
1679.000000	-0.000661
1678.000000	-0.000619
1677.000000	-0.000602
1676.000000	-0.000620
1675.000000	-0.000645
1674.000000	-0.000650
1673.000000	-0.000635
1672.000000	-0.000619
1671.000000	-0.000613
1670.000000	-0.000611
1669.000000	-0.000605
1668.000000	-0.000592
1667.000000	-0.000578
1666.000000	-0.000571
1665.000000	-0.000581
1664.000000	-0.000602
1663.000000	-0.000610
1662.000000	-0.000589
1661.000000	-0.000541
1660.000000	-0.000491
1659.000000	-0.000465
1658.000000	-0.000473
1657.000000	-0.000496
1656.000000	-0.000509
1655.000000	-0.000508
1654.000000	-0.000493
1653.000000	-0.000471
1652.000000	-0.000454
1651.000000	-0.000434
1650.000000	-0.000407
1649.000000	-0.000383
1648.000000	-0.000374
1647.000000	-0.000375
1646.000000	-0.000377
1645.000000	-0.000376
1644.000000	-0.000371
1643.000000	-0.000371
1642.000000	-0.000385
1641.000000	-0.000408
1640.000000	-0.000430
1639.000000	-0.000445
1638.000000	-0.000463
1637.000000	-0.000487
1636.000000	-0.000501
1635.000000	-0.000483
1634.000000	-0.000438
1633.000000	-0.000391
1632.000000	-0.000367
1631.000000	-0.000369
1630.000000	-0.000388
1629.000000	-0.000408
1628.000000	-0.000423
1627.000000	-0.000436
1626.000000	-0.000457
1625.000000	-0.000482
1624.000000	-0.000496
1623.000000	-0.000489
1622.000000	-0.000475
1621.000000	-0.000470
1620.000000	-0.000474
1619.000000	-0.000477
1618.000000	-0.000476
1617.000000	-0.000474
1616.000000	-0.000472
1615.000000	-0.000464
1614.000000	-0.000447
1613.000000	-0.000436
1612.000000	-0.000445
1611.000000	-0.000470
1610.000000	-0.000492
1609.000000	-0.000496
1608.000000	-0.000481
1607.000000	-0.000456
1606.000000	-0.000428
1605.000000	-0.000396
1604.000000	-0.000357
1603.000000	-0.000315
1602.000000	-0.000278
1601.000000	-0.000251
1600.000000	-0.000240
1599.000000	-0.000247
1598.000000	-0.000263
1597.000000	-0.000273
1596.000000	-0.000277
1595.000000	-0.000295
1594.000000	-0.000339
1593.000000	-0.000391
1592.000000	-0.000426
1591.000000	-0.000439
1590.000000	-0.000451
1589.000000	-0.000479
1588.000000	-0.000510
1587.000000	-0.000529
1586.000000	-0.000535
1585.000000	-0.000535
1584.000000	-0.000532
1583.000000	-0.000527
1582.000000	-0.000531
1581.000000	-0.000546
1580.000000	-0.000556
1579.000000	-0.000540
1578.000000	-0.000496
1577.000000	-0.000438
1576.000000	-0.000390
1575.000000	-0.000370
1574.000000	-0.000377
1573.000000	-0.000402
1572.000000	-0.000442
1571.000000	-0.000495
1570.000000	-0.000549
1569.000000	-0.000580
1568.000000	-0.000566
1567.000000	-0.000512
1566.000000	-0.000445
1565.000000	-0.000391
1564.000000	-0.000350
1563.000000	-0.000312
1562.000000	-0.000269
1561.000000	-0.000231
1560.000000	-0.000192
1559.000000	-0.000162
1558.000000	-0.000188
1557.000000	-0.000275
1556.000000	-0.000379
1555.000000	-0.000464
1554.000000	-0.000519
1553.000000	-0.000551
1552.000000	-0.000578
1551.000000	-0.000607
1550.000000	-0.000628
1549.000000	-0.000637
1548.000000	-0.000643
1547.000000	-0.000663
1546.000000	-0.000710
1545.000000	-0.000791
1544.000000	-0.000902
1543.000000	-0.001022
1542.000000	-0.001113
1541.000000	-0.001150
1540.000000	-0.001167
1539.000000	-0.001221
1538.000000	-0.001310
1537.000000	-0.001384
1536.000000	-0.001415
1535.000000	-0.001411
1534.000000	-0.001391
1533.000000	-0.001379
1532.000000	-0.001412
1531.000000	-0.001520
1530.000000	-0.001683
1529.000000	-0.001830
1528.000000	-0.001884
1527.000000	-0.001838
1526.000000	-0.001760
1525.000000	-0.001709
1524.000000	-0.001681
1523.000000	-0.001652
1522.000000	-0.001628
1521.000000	-0.001632
1520.000000	-0.001649
1519.000000	-0.001652
1518.000000	-0.001660
1517.000000	-0.001738
1516.000000	-0.001908
1515.000000	-0.002082
1514.000000	-0.002136
1513.000000	-0.002023
1512.000000	-0.001824
1511.000000	-0.001673
1510.000000	-0.001639
1509.000000	-0.001688
1508.000000	-0.001742
1507.000000	-0.001754
1506.000000	-0.001734
1505.000000	-0.001698
1504.000000	-0.001658
1503.000000	-0.001645
1502.000000	-0.001693
1501.000000	-0.001792
1500.000000	-0.001886
1499.000000	-0.001926
1498.000000	-0.001909
1497.000000	-0.001864
1496.000000	-0.001810
1495.000000	-0.001749
1494.000000	-0.001697
1493.000000	-0.001679
1492.000000	-0.001712
1491.000000	-0.001788
1490.000000	-0.001884
1489.000000	-0.001974
1488.000000	-0.002043
1487.000000	-0.002102
1486.000000	-0.002195
1485.000000	-0.002362
1484.000000	-0.002575
1483.000000	-0.002758
1482.000000	-0.002852
1481.000000	-0.002856
1480.000000	-0.002815
1479.000000	-0.002763
1478.000000	-0.002700
1477.000000	-0.002618
1476.000000	-0.002534
1475.000000	-0.002475
1474.000000	-0.002460
1473.000000	-0.002481
1472.000000	-0.002514
1471.000000	-0.002542
1470.000000	-0.002554
1469.000000	-0.002550
1468.000000	-0.002567
1467.000000	-0.002696
1466.000000	-0.003017
1465.000000	-0.003447
1464.000000	-0.003721
1463.000000	-0.003629
1462.000000	-0.003232
1461.000000	-0.002779
1460.000000	-0.002475
1459.000000	-0.002347
1458.000000	-0.002299
1457.000000	-0.002259
1456.000000	-0.002237
1455.000000	-0.002243
1454.000000	-0.002268
1453.000000	-0.002324
1452.000000	-0.002446
1451.000000	-0.002616
1450.000000	-0.002734
1449.000000	-0.002703
1448.000000	-0.002533
1447.000000	-0.002343
1446.000000	-0.002244
1445.000000	-0.002232
1444.000000	-0.002230
1443.000000	-0.002186
1442.000000	-0.002120
1441.000000	-0.002076
1440.000000	-0.002072
1439.000000	-0.002108
1438.000000	-0.002200
1437.000000	-0.002344
1436.000000	-0.002471
1435.000000	-0.002480
1434.000000	-0.002342
1433.000000	-0.002132
1432.000000	-0.001950
1431.000000	-0.001849
1430.000000	-0.001817
1429.000000	-0.001828
1428.000000	-0.001876
1427.000000	-0.001963
1426.000000	-0.002102
1425.000000	-0.002309
1424.000000	-0.002570
1423.000000	-0.002803
1422.000000	-0.002890
1421.000000	-0.002769
1420.000000	-0.002491
1419.000000	-0.002200
1418.000000	-0.002009
1417.000000	-0.001916
1416.000000	-0.001863
1415.000000	-0.001822
1414.000000	-0.001802
1413.000000	-0.001811
1412.000000	-0.001842
1411.000000	-0.001891
1410.000000	-0.001955
1409.000000	-0.002016
1408.000000	-0.002039
1407.000000	-0.001992
1406.000000	-0.001887
1405.000000	-0.001783
1404.000000	-0.001735
1403.000000	-0.001749
1402.000000	-0.001786
1401.000000	-0.001808
1400.000000	-0.001809
1399.000000	-0.001810
1398.000000	-0.001824
1397.000000	-0.001844
1396.000000	-0.001843
1395.000000	-0.001796
1394.000000	-0.001707
1393.000000	-0.001606
1392.000000	-0.001525
1391.000000	-0.001475
1390.000000	-0.001455
1389.000000	-0.001452
1388.000000	-0.001452
1387.000000	-0.001443
1386.000000	-0.001418
1385.000000	-0.001383
1384.000000	-0.001352
1383.000000	-0.001335
1382.000000	-0.001336
1381.000000	-0.001368
1380.000000	-0.001445
1379.000000	-0.001548
1378.000000	-0.001618
1377.000000	-0.001597
1376.000000	-0.001484
1375.000000	-0.001339
1374.000000	-0.001232
1373.000000	-0.001178
1372.000000	-0.001141
1371.000000	-0.001094
1370.000000	-0.001041
1369.000000	-0.001005
1368.000000	-0.000991
1367.000000	-0.000992
1366.000000	-0.001001
1365.000000	-0.001014
1364.000000	-0.001021
1363.000000	-0.001011
1362.000000	-0.000982
1361.000000	-0.000944
1360.000000	-0.000907
1359.000000	-0.000878
1358.000000	-0.000872
1357.000000	-0.000906
1356.000000	-0.000987
1355.000000	-0.001103
1354.000000	-0.001234
1353.000000	-0.001367
1352.000000	-0.001483
1351.000000	-0.001548
1350.000000	-0.001537
1349.000000	-0.001466
1348.000000	-0.001382
1347.000000	-0.001317
1346.000000	-0.001262
1345.000000	-0.001198
1344.000000	-0.001124
1343.000000	-0.001058
1342.000000	-0.001009
1341.000000	-0.000982
1340.000000	-0.000990
1339.000000	-0.001044
1338.000000	-0.001125
1337.000000	-0.001178
1336.000000	-0.001168
1335.000000	-0.001109
1334.000000	-0.001054
1333.000000	-0.001042
1332.000000	-0.001065
1331.000000	-0.001087
1330.000000	-0.001077
1329.000000	-0.001035
1328.000000	-0.000989
1327.000000	-0.000966
1326.000000	-0.000975
1325.000000	-0.000997
1324.000000	-0.001010
1323.000000	-0.000997
1322.000000	-0.000958
1321.000000	-0.000900
1320.000000	-0.000836
1319.000000	-0.000788
1318.000000	-0.000768
1317.000000	-0.000766
1316.000000	-0.000761
1315.000000	-0.000733
1314.000000	-0.000682
1313.000000	-0.000622
1312.000000	-0.000573
1311.000000	-0.000545
1310.000000	-0.000530
1309.000000	-0.000515
1308.000000	-0.000498
1307.000000	-0.000486
1306.000000	-0.000483
1305.000000	-0.000486
1304.000000	-0.000485
1303.000000	-0.000478
1302.000000	-0.000470
1301.000000	-0.000468
1300.000000	-0.000470
1299.000000	-0.000477
1298.000000	-0.000486
1297.000000	-0.000494
1296.000000	-0.000491
1295.000000	-0.000473
1294.000000	-0.000444
1293.000000	-0.000413
1292.000000	-0.000386
1291.000000	-0.000367
1290.000000	-0.000357
1289.000000	-0.000350
1288.000000	-0.000338
1287.000000	-0.000314
1286.000000	-0.000278
1285.000000	-0.000233
1284.000000	-0.000184
1283.000000	-0.000131
1282.000000	-0.000071
1281.000000	0.000003
1280.000000	0.000087
1279.000000	0.000168
1278.000000	0.000232
1277.000000	0.000268
1276.000000	0.000272
1275.000000	0.000233
1274.000000	0.000148
1273.000000	0.000021
1272.000000	-0.000132
1271.000000	-0.000302
1270.000000	-0.000477
1269.000000	-0.000635
1268.000000	-0.000742
1267.000000	-0.000781
1266.000000	-0.000766
1265.000000	-0.000730
1264.000000	-0.000699
1263.000000	-0.000674
1262.000000	-0.000643
1261.000000	-0.000600
1260.000000	-0.000553
1259.000000	-0.000512
1258.000000	-0.000473
1257.000000	-0.000418
1256.000000	-0.000333
1255.000000	-0.000229
1254.000000	-0.000134
1253.000000	-0.000057
1252.000000	0.000018
1251.000000	0.000116
1250.000000	0.000243
1249.000000	0.000390
1248.000000	0.000548
1247.000000	0.000717
1246.000000	0.000898
1245.000000	0.001085
1244.000000	0.001267
1243.000000	0.001432
1242.000000	0.001575
1241.000000	0.001700
1240.000000	0.001812
1239.000000	0.001909
1238.000000	0.001983
1237.000000	0.002022
1236.000000	0.002027
1235.000000	0.001998
1234.000000	0.001937
1233.000000	0.001850
1232.000000	0.001754
1231.000000	0.001664
1230.000000	0.001582
1229.000000	0.001499
1228.000000	0.001405
1227.000000	0.001297
1226.000000	0.001179
1225.000000	0.001063
1224.000000	0.000956
1223.000000	0.000859
1222.000000	0.000774
1221.000000	0.000705
1220.000000	0.000661
1219.000000	0.000640
1218.000000	0.000625
1217.000000	0.000596
1216.000000	0.000547
1215.000000	0.000483
1214.000000	0.000411
1213.000000	0.000345
1212.000000	0.000301
1211.000000	0.000287
1210.000000	0.000298
1209.000000	0.000325
1208.000000	0.000353
1207.000000	0.000370
1206.000000	0.000358
1205.000000	0.000322
1204.000000	0.000285
1203.000000	0.000266
1202.000000	0.000259
1201.000000	0.000249
1200.000000	0.000238
1199.000000	0.000238
1198.000000	0.000242
1197.000000	0.000239
1196.000000	0.000235
1195.000000	0.000258
1194.000000	0.000314
1193.000000	0.000379
1192.000000	0.000424
1191.000000	0.000445
1190.000000	0.000455
1189.000000	0.000464
1188.000000	0.000467
1187.000000	0.000459
1186.000000	0.000438
1185.000000	0.000412
1184.000000	0.000392
1183.000000	0.000385
1182.000000	0.000382
1181.000000	0.000367
1180.000000	0.000339
1179.000000	0.000312
1178.000000	0.000296
1177.000000	0.000288
1176.000000	0.000276
1175.000000	0.000255
1174.000000	0.000227
1173.000000	0.000199
1172.000000	0.000183
1171.000000	0.000187
1170.000000	0.000201
1169.000000	0.000203
1168.000000	0.000190
1167.000000	0.000183
1166.000000	0.000208
1165.000000	0.000260
1164.000000	0.000318
1163.000000	0.000364
1162.000000	0.000398
1161.000000	0.000420
1160.000000	0.000436
1159.000000	0.000447
1158.000000	0.000450
1157.000000	0.000434
1156.000000	0.000397
1155.000000	0.000355
1154.000000	0.000329
1153.000000	0.000325
1152.000000	0.000327
1151.000000	0.000320
1150.000000	0.000300
1149.000000	0.000275
1148.000000	0.000261
1147.000000	0.000267
1146.000000	0.000292
1145.000000	0.000324
1144.000000	0.000353
1143.000000	0.000380
1142.000000	0.000412
1141.000000	0.000451
1140.000000	0.000482
1139.000000	0.000487
1138.000000	0.000461
1137.000000	0.000432
1136.000000	0.000435
1135.000000	0.000476
1134.000000	0.000523
1133.000000	0.000542
1132.000000	0.000535
1131.000000	0.000530
1130.000000	0.000540
1129.000000	0.000550
1128.000000	0.000544
1127.000000	0.000528
1126.000000	0.000514
1125.000000	0.000507
1124.000000	0.000514
1123.000000	0.000545
1122.000000	0.000594
1121.000000	0.000628
1120.000000	0.000621
1119.000000	0.000583
1118.000000	0.000544
1117.000000	0.000523
1116.000000	0.000512
1115.000000	0.000501
1114.000000	0.000487
1113.000000	0.000468
1112.000000	0.000435
1111.000000	0.000392
1110.000000	0.000354
1109.000000	0.000337
1108.000000	0.000338
1107.000000	0.000345
1106.000000	0.000354
1105.000000	0.000378
1104.000000	0.000433
1103.000000	0.000505
1102.000000	0.000552
1101.000000	0.000536
1100.000000	0.000468
1099.000000	0.000401
1098.000000	0.000377
1097.000000	0.000391
1096.000000	0.000409
1095.000000	0.000409
1094.000000	0.000390
1093.000000	0.000355
1092.000000	0.000305
1091.000000	0.000250
1090.000000	0.000215
1089.000000	0.000217
1088.000000	0.000242
1087.000000	0.000255
1086.000000	0.000228
1085.000000	0.000172
1084.000000	0.000117
1083.000000	0.000085
1082.000000	0.000061
1081.000000	0.000018
1080.000000	-0.000051
1079.000000	-0.000129
1078.000000	-0.000194
1077.000000	-0.000237
1076.000000	-0.000257
1075.000000	-0.000258
1074.000000	-0.000247
1073.000000	-0.000237
1072.000000	-0.000236
1071.000000	-0.000244
1070.000000	-0.000265
1069.000000	-0.000297
1068.000000	-0.000334
1067.000000	-0.000367
1066.000000	-0.000395
1065.000000	-0.000425
1064.000000	-0.000456
1063.000000	-0.000487
1062.000000	-0.000526
1061.000000	-0.000586
1060.000000	-0.000650
1059.000000	-0.000675
1058.000000	-0.000642
1057.000000	-0.000587
1056.000000	-0.000565
1055.000000	-0.000599
1054.000000	-0.000653
1053.000000	-0.000684
1052.000000	-0.000678
1051.000000	-0.000660
1050.000000	-0.000662
1049.000000	-0.000688
1048.000000	-0.000704
1047.000000	-0.000684
1046.000000	-0.000646
1045.000000	-0.000646
1044.000000	-0.000710
1043.000000	-0.000798
1042.000000	-0.000848
1041.000000	-0.000846
1040.000000	-0.000837
1039.000000	-0.000861
1038.000000	-0.000908
1037.000000	-0.000937
1036.000000	-0.000929
1035.000000	-0.000905
1034.000000	-0.000896
1033.000000	-0.000913
1032.000000	-0.000931
1031.000000	-0.000912
1030.000000	-0.000853
1029.000000	-0.000791
1028.000000	-0.000767
1027.000000	-0.000781
1026.000000	-0.000793
1025.000000	-0.000778
1024.000000	-0.000750
1023.000000	-0.000727
1022.000000	-0.000705
1021.000000	-0.000665
1020.000000	-0.000607
1019.000000	-0.000568
1018.000000	-0.000574
1017.000000	-0.000612
1016.000000	-0.000634
1015.000000	-0.000608
1014.000000	-0.000545
1013.000000	-0.000481
1012.000000	-0.000438
1011.000000	-0.000406
1010.000000	-0.000362
1009.000000	-0.000295
1008.000000	-0.000224
1007.000000	-0.000175
1006.000000	-0.000159
1005.000000	-0.000154
1004.000000	-0.000130
1003.000000	-0.000072
1002.000000	0.000008
1001.000000	0.000091
1000.000000	0.000169
999.000000	0.000240
998.000000	0.000291
997.000000	0.000309
996.000000	0.000302
995.000000	0.000301
994.000000	0.000331
993.000000	0.000388
992.000000	0.000451
991.000000	0.000504
990.000000	0.000548
989.000000	0.000587
988.000000	0.000625
987.000000	0.000663
986.000000	0.000703
985.000000	0.000750
984.000000	0.000801
983.000000	0.000853
982.000000	0.000897
981.000000	0.000928
980.000000	0.000949
979.000000	0.000969
978.000000	0.000992
977.000000	0.001010
976.000000	0.001014
975.000000	0.001002
974.000000	0.000983
973.000000	0.000968
972.000000	0.000965
971.000000	0.000978
970.000000	0.000998
969.000000	0.001017
968.000000	0.001031
967.000000	0.001043
966.000000	0.001060
965.000000	0.001086
964.000000	0.001120
963.000000	0.001150
962.000000	0.001153
961.000000	0.001111
960.000000	0.001033
959.000000	0.000964
958.000000	0.000958
957.000000	0.001032
956.000000	0.001146
955.000000	0.001233
954.000000	0.001259
953.000000	0.001233
952.000000	0.001186
951.000000	0.001130
950.000000	0.001064
949.000000	0.001005
948.000000	0.000985
947.000000	0.001010
946.000000	0.001039
945.000000	0.001021
944.000000	0.000949
943.000000	0.000860
942.000000	0.000802
941.000000	0.000787
940.000000	0.000803
939.000000	0.000825
938.000000	0.000837
937.000000	0.000835
936.000000	0.000821
935.000000	0.000799
934.000000	0.000776
933.000000	0.000773
932.000000	0.000819
931.000000	0.000909
930.000000	0.001000
929.000000	0.001050
928.000000	0.001057
927.000000	0.001044
926.000000	0.001020
925.000000	0.000983
924.000000	0.000945
923.000000	0.000930
922.000000	0.000944
921.000000	0.000967
920.000000	0.000978
919.000000	0.000976
918.000000	0.000968
917.000000	0.000957
916.000000	0.000947
915.000000	0.000939
914.000000	0.000921
913.000000	0.000885
912.000000	0.000851
911.000000	0.000847
910.000000	0.000868
909.000000	0.000879
908.000000	0.000877
907.000000	0.000897
906.000000	0.000957
905.000000	0.001020
904.000000	0.001041
903.000000	0.001022
902.000000	0.001002
901.000000	0.001009
900.000000	0.001039
899.000000	0.001077
898.000000	0.001108
897.000000	0.001120
896.000000	0.001121
895.000000	0.001134
894.000000	0.001168
893.000000	0.001203
892.000000	0.001217
891.000000	0.001217
890.000000	0.001218
889.000000	0.001224
888.000000	0.001224
887.000000	0.001216
886.000000	0.001206
885.000000	0.001201
884.000000	0.001210
883.000000	0.001242
882.000000	0.001296
881.000000	0.001349
880.000000	0.001381
879.000000	0.001399
878.000000	0.001416
877.000000	0.001426
876.000000	0.001414
875.000000	0.001386
874.000000	0.001371
873.000000	0.001394
872.000000	0.001460
871.000000	0.001550
870.000000	0.001630
869.000000	0.001678
868.000000	0.001707
867.000000	0.001750
866.000000	0.001820
865.000000	0.001892
864.000000	0.001930
863.000000	0.001930
862.000000	0.001916
861.000000	0.001926
860.000000	0.001993
859.000000	0.002135
858.000000	0.002335
857.000000	0.002549
856.000000	0.002753
855.000000	0.002962
854.000000	0.003205
853.000000	0.003480
852.000000	0.003741
851.000000	0.003933
850.000000	0.004008
849.000000	0.003938
848.000000	0.003722
847.000000	0.003398
846.000000	0.003024
845.000000	0.002655
844.000000	0.002327
843.000000	0.002063
842.000000	0.001865
841.000000	0.001715
840.000000	0.001584
839.000000	0.001461
838.000000	0.001357
837.000000	0.001290
836.000000	0.001270
835.000000	0.001287
834.000000	0.001313
833.000000	0.001321
832.000000	0.001303
831.000000	0.001262
830.000000	0.001204
829.000000	0.001149
828.000000	0.001136
827.000000	0.001190
826.000000	0.001280
825.000000	0.001345
824.000000	0.001362
823.000000	0.001358
822.000000	0.001361
821.000000	0.001370
820.000000	0.001380
819.000000	0.001400
818.000000	0.001438
817.000000	0.001489
816.000000	0.001555
815.000000	0.001643
814.000000	0.001732
813.000000	0.001780
812.000000	0.001772
811.000000	0.001738
810.000000	0.001708
809.000000	0.001681
808.000000	0.001651
807.000000	0.001638
806.000000	0.001655
805.000000	0.001683
804.000000	0.001693
803.000000	0.001674
802.000000	0.001633
801.000000	0.001585
800.000000	0.001552
799.000000	0.001564
798.000000	0.001624
797.000000	0.001700
796.000000	0.001767
795.000000	0.001825
794.000000	0.001873
793.000000	0.001883
792.000000	0.001833
791.000000	0.001743
790.000000	0.001649
789.000000	0.001579
788.000000	0.001561
787.000000	0.001632
786.000000	0.001802
785.000000	0.002007
784.000000	0.002145
783.000000	0.002148
782.000000	0.002029
781.000000	0.001859
780.000000	0.001722
779.000000	0.001673
778.000000	0.001714
777.000000	0.001800
776.000000	0.001878
775.000000	0.001916
774.000000	0.001906
773.000000	0.001874
772.000000	0.001862
771.000000	0.001892
770.000000	0.001940
769.000000	0.001967
768.000000	0.001975
767.000000	0.001990
766.000000	0.002009
765.000000	0.001997
764.000000	0.001950
763.000000	0.001901
762.000000	0.001862
761.000000	0.001816
760.000000	0.001765
759.000000	0.001747
758.000000	0.001780
757.000000	0.001829
756.000000	0.001860
755.000000	0.001879
754.000000	0.001895
753.000000	0.001897
752.000000	0.001891
751.000000	0.001901
750.000000	0.001926
749.000000	0.001940
748.000000	0.001938
747.000000	0.001947
746.000000	0.001960
745.000000	0.001923
744.000000	0.001821
743.000000	0.001720
742.000000	0.001704
741.000000	0.001792
740.000000	0.001952
739.000000	0.002128
738.000000	0.002255
737.000000	0.002295
736.000000	0.002299
735.000000	0.002356
734.000000	0.002463
733.000000	0.002533
732.000000	0.002523
731.000000	0.002484
730.000000	0.002445
729.000000	0.002381
728.000000	0.002287
727.000000	0.002210
726.000000	0.002183
725.000000	0.002197
724.000000	0.002269
723.000000	0.002447
722.000000	0.002703
721.000000	0.002894
720.000000	0.002904
719.000000	0.002770
718.000000	0.002601
717.000000	0.002465
716.000000	0.002394
715.000000	0.002419
714.000000	0.002516
713.000000	0.002592
712.000000	0.002578
711.000000	0.002497
710.000000	0.002390
709.000000	0.002257
708.000000	0.002118
707.000000	0.002033
706.000000	0.002046
705.000000	0.002119
704.000000	0.002188
703.000000	0.002242
702.000000	0.002276
701.000000	0.002247
700.000000	0.002155
